# Supplementary material for: Hydro­nium perchlorate–dibenzo-18-crown-6 (1/1): monoclinic polymorph
Source: Acta Crystallogr Sect E Struct Rep Online. 2010 Nov 27;66(Pt 12):o3341–2. doi: 10.1107/S1600536810048622 (PMC3011457; doi:10.1107/S1600536810048622)
Supplement: Supplementary file 2 [file e-66-o3341-Isup2.hkl]

#
# h,k,l, Fc-squared, Fo-squared, sigma(Fo-squared) and status flag
#
data_I
_shelx_title                             '   '
_shelx_refln_list_code                   4
_shelx_F_calc_maximum                    425.61
_exptl_crystal_F_000                     2016
_reflns_d_resolution_high                0.8686

loop_
 _symmetry_equiv_pos_as_xyz
 'x, y, z'
 '-x, y+1/2, -z+1/2'
 '-x, -y, -z'
 'x, -y+1/2, z+1/2'

_cell_length_a                           8.65860(10)
_cell_length_b                           26.7718(3)
_cell_length_c                           19.1518(2)
_cell_angle_alpha                        90
_cell_angle_beta                         100.0011(10)
_cell_angle_gamma                        90

_shelx_F_squared_multiplier              1.000

loop_
 _refln_index_h
 _refln_index_k
 _refln_index_l
 _refln_F_squared_calc
 _refln_F_squared_meas
 _refln_F_squared_sigma
 _refln_observed_status
   1   0   0       82.12       82.20      6.87 o
   2   0   0   157424.41   181145.75    612.23 o
   3   0   0      193.69      210.94     11.25 o
   4   0   0    34386.98    30703.15     49.59 o
   5   0   0      532.87      460.22     16.97 o
   6   0   0     5168.54     5397.15     32.61 o
   7   0   0       57.34       45.39     23.27 <
   8   0   0       32.02       40.05     20.03 <
   9   0   0      613.80      662.77     28.42 o
   1   1   0        9.44        9.35      7.25 <
   2   1   0     1639.77     2003.76     10.30 o
   3   1   0      394.57      381.83      7.63 o
   4   1   0     6687.69     5586.54     16.21 o
   5   1   0        6.75        5.53     13.92 <
   6   1   0       70.38       31.09     15.45 <
   7   1   0      374.34      351.70     18.31 o
   8   1   0       76.93       49.97     14.30 o
   9   1   0        0.82        5.34     17.74 <
   0   2   0      650.51      721.70      3.05 o
   1   2   0      945.02     1159.80     14.30 o
   2   2   0     2708.98     3280.09     16.78 o
   3   2   0     1806.32     1880.36     11.06 o
   4   2   0     6966.87     6447.66     17.17 o
   5   2   0      459.04      425.32     13.35 o
   6   2   0      372.72      360.66     16.02 o
   7   2   0     1653.77     1729.12     20.60 o
   8   2   0      941.67     1010.84     18.50 o
   9   2   0      308.02      247.75     16.02 o
   1   3   0    15894.09    21068.28     39.29 o
   2   3   0     1256.92     1082.56      9.35 o
   3   3   0       69.99       59.70      6.29 o
   4   3   0      290.59      315.27      8.77 o
   5   3   0     5849.20     5649.86     22.12 o
   6   3   0      171.24      158.87     16.78 o
   7   3   0     1932.58     2075.28     21.55 o
   8   3   0     1008.00     1140.16     21.36 o
   9   3   0      785.13      772.63     15.83 o
   0   4   0     3328.30     4638.44      7.25 o
   1   4   0     2844.69     4100.40     12.78 o
   2   4   0    22767.43    24995.12     36.05 o
   3   4   0       98.51      119.39      7.44 o
   4   4   0       64.93       89.07      7.44 o
   5   4   0      652.46      666.78     13.92 o
   6   4   0      891.17      878.48     19.45 o
   7   4   0        5.36       11.06     19.45 <
   8   4   0     2133.90     2225.57     20.79 o
   9   4   0       28.97       18.31     13.16 <
   1   5   0    57823.57    71483.66    194.54 o
   2   5   0      743.51      724.95      7.63 o
   3   5   0     1217.84     1172.96      9.73 o
   4   5   0      126.39      103.75      8.01 o
   5   5   0       69.40      105.28     13.92 o
   6   5   0      150.02      146.10     16.59 o
   7   5   0        8.61       13.35     22.70 <
   8   5   0      333.12      294.48     16.59 o
   9   5   0      900.99      750.89     19.07 o
   0   6   0      143.72      154.30      4.77 o
   1   6   0     2737.66     3203.04     12.59 o
   2   6   0      118.64      132.36      6.10 o
   3   6   0     5973.42     5817.88     17.36 o
   4   6   0       26.67       16.78      9.92 <
   5   6   0     1859.78     1724.54     17.74 o
   6   6   0        0.97       14.50     32.80 <
   7   6   0      536.51      588.39     19.84 o
   8   6   0       92.21       51.11     16.02 o
   9   6   0      146.81      111.77     13.92 o
   1   7   0    12123.79    13406.08     27.08 o
   2   7   0     1252.88     1353.77     12.02 o
   3   7   0     5005.90     4874.94     16.02 o
   4   7   0      407.48      372.11      9.73 o
   5   7   0      324.12      211.51     16.40 o
   6   7   0      828.27      888.21     20.79 o
   7   7   0     3700.51     4020.30     25.75 o
   8   7   0      504.94      530.41     17.17 o
   9   7   0     2119.94     2035.80     21.74 o
   0   8   0    13555.46    15940.82     37.38 o
   1   8   0     2299.88     2079.48     12.02 o
   2   8   0     1688.63     1916.60     13.54 o
   3   8   0      477.65      424.36      8.20 o
   4   8   0     2115.02     1881.12     12.97 o
   5   8   0       68.67       74.96     15.64 o
   6   8   0      680.01      717.89     20.79 o
   7   8   0      834.31      886.11     20.03 o
   8   8   0      118.91      133.51     16.02 o
   9   8   0      100.79      105.09     12.97 o
   1   9   0     2731.80     2793.17     10.49 o
   2   9   0     2210.74     2157.48     14.11 o
   3   9   0      635.75      512.10     11.25 o
   4   9   0        9.90       19.64      9.15 <
   5   9   0     6446.57     6265.52     24.60 o
   6   9   0      726.81      722.85     20.79 o
   7   9   0        4.85       28.80     20.03 <
   8   9   0      336.33      275.22     17.74 o
   9   9   0       33.28       29.37     13.16 <
   0  10   0    16191.20    17374.31     45.01 o
   1  10   0     4088.53     4718.54     19.45 o
   2  10   0     2028.04     1858.62     13.73 o
   3  10   0      213.31      169.55     12.78 o
   4  10   0       31.54       44.44     11.63 o
   5  10   0      157.12      159.83     15.64 o
   6  10   0     2797.39     2794.70     23.46 o
   7  10   0       23.89       53.78     18.69 <
   8  10   0       43.42       45.77     18.12 <
   9  10   0        1.56        2.29     14.50 <
   1  11   0     1992.81     2004.33     15.45 o
   2  11   0      939.43      879.82      8.96 o
   3  11   0      274.74      248.52     13.35 o
   4  11   0      764.60      688.14     15.83 o
   5  11   0      173.64      170.70     19.07 o
   6  11   0       77.25       88.12     22.12 o
   7  11   0       47.92       74.96     20.22 o
   8  11   0      265.28      209.23     20.79 o
   9  11   0       21.97       -2.67     25.94 <
   0  12   0      422.01      280.75     11.25 o
   1  12   0       19.78       29.56      7.44 o
   2  12   0       95.82      120.73      6.68 o
   3  12   0      647.26      559.59     11.25 o
   4  12   0     3116.83     2689.61     20.98 o
   5  12   0     1850.88     1918.32     21.74 o
   6  12   0     3205.86     3520.79     29.56 o
   7  12   0      849.58      962.40     23.65 o
   8  12   0      782.10      804.86     25.56 o
   9  12   0      812.39      738.30     28.99 o
   1  13   0     3534.39     3527.27     25.94 o
   2  13   0     2454.55     1874.45     11.63 o
   3  13   0     3442.94     3258.35     19.45 o
   4  13   0      294.58      288.76     14.69 o
   5  13   0        0.24       23.84     23.46 <
   6  13   0      242.57      312.41     29.56 o
   7  13   0      203.40      264.15     24.03 o
   8  13   0       16.81        8.96     30.13 <
   0  14   0        8.05        4.01      9.73 <
   1  14   0       11.61       26.13      8.58 o
   2  14   0     1599.46     1435.59     13.35 o
   3  14   0       50.70       43.68      9.73 o
   4  14   0     1816.40     1854.80     21.55 o
   5  14   0      854.67      950.38     24.22 o
   6  14   0     2871.95     3070.30     36.24 o
   7  14   0      216.22      228.30     25.18 o
   8  14   0      992.48      923.49     23.65 o
   1  15   0     6250.19     6217.84     37.38 o
   2  15   0      389.49      384.88     10.87 o
   3  15   0      761.09      756.04     14.69 o
   4  15   0        2.76        5.34     16.78 <
   5  15   0     4179.86     4578.93     34.14 o
   6  15   0      319.37      341.02     28.04 o
   7  15   0     2425.92     2604.74     31.09 o
   8  15   0      175.33      131.98     19.45 o
   0  16   0     1540.21     1509.97     21.74 o
   1  16   0     2706.35     2787.83     28.04 o
   2  16   0     1928.11     1788.62     18.12 o
   3  16   0       78.17       65.80     11.06 o
   4  16   0     1465.14     1551.93     24.99 o
   5  16   0     1195.86     1328.78     27.66 o
   6  16   0       75.10      107.19     30.13 o
   7  16   0     2195.44     2452.16     33.38 o
   8  16   0       29.86       42.15     18.50 <
   1  17   0        7.75       12.97     11.06 <
   2  17   0        0.72       -0.95     12.40 <
   3  17   0       93.18       76.10     12.78 o
   4  17   0      505.93      551.20     19.64 o
   5  17   0     7969.46     8972.48     42.72 o
   6  17   0      906.02      944.66     27.66 o
   7  17   0       33.83       34.33     22.51 <
   8  17   0       21.75       26.89     23.27 <
   0  18   0       22.46       16.21     15.26 <
   1  18   0      533.78      546.81     12.78 o
   2  18   0      249.50      225.82     12.78 o
   3  18   0      378.75      352.46     14.30 o
   4  18   0        7.53       15.64     17.93 <
   5  18   0     1061.15     1099.53     26.13 o
   6  18   0      237.81      283.61     29.75 o
   7  18   0        2.44       21.74     22.51 <
   1  19   0     4903.75     5677.32     34.71 o
   2  19   0     1596.51     1740.75     20.60 o
   3  19   0     2007.14     2086.92     20.41 o
   4  19   0     2459.72     2812.05     30.13 o
   5  19   0     4940.75     5642.61     34.14 o
   6  19   0      112.90      118.44     27.85 o
   7  19   0      238.43      231.92     18.12 o
   0  20   0     1356.52     1249.82     23.84 o
   1  20   0      618.35      718.65     16.40 o
   2  20   0       62.07       62.37     12.97 o
   3  20   0      676.30      691.95     16.59 o
   4  20   0      159.89      159.26     20.79 o
   5  20   0        0.08      -13.35     26.13 <
   6  20   0       10.38        6.68     22.51 <
   7  20   0        3.72       10.49     19.07 <
   1  21   0     1387.87     1538.96     18.12 o
   2  21   0       14.86       14.69     21.17 <
   3  21   0     3298.52     3587.73     23.27 o
   4  21   0     2927.85     3175.00     26.51 o
   5  21   0      320.01      372.87     27.66 o
   6  21   0      648.69      577.13     31.85 o
   7  21   0      113.59      115.01     21.93 o
   0  22   0    10587.55    10865.81     58.17 o
   1  22   0       67.24       42.72     15.45 <
   2  22   0      829.21      930.36     19.64 o
   3  22   0        2.42       -6.48     18.12 <
   4  22   0       63.31       50.16     22.31 <
   5  22   0      557.13      584.19     28.23 o
   6  22   0      104.45      177.76     28.04 o
   1  23   0     1124.98     1189.74     23.27 o
   2  23   0     1486.72     1550.60     21.93 o
   3  23   0     1021.88      953.63     17.36 o
   4  23   0       52.23       36.81     15.64 <
   5  23   0     1383.81     1334.31     41.01 o
   6  23   0      722.04      601.93     27.66 o
   0  24   0     3010.75     3319.00     38.15 o
   1  24   0       16.74       13.16     14.88 <
   2  24   0     2385.56     2761.51     25.94 o
   3  24   0      168.58      137.32     13.54 o
   4  24   0     2563.58     2793.74     37.19 o
   5  24   0      333.19      240.89     28.23 o
   6  24   0      570.33      611.27     25.18 o
   1  25   0      273.22      171.84     15.45 o
   2  25   0       59.48       34.52     14.30 <
   3  25   0       39.22       29.75     12.21 <
   4  25   0      229.88      211.90     23.27 o
   5  25   0       13.29       20.41     25.37 <
   0  26   0       95.90       18.31     33.00 <
   1  26   0      204.26      209.23     14.88 o
   2  26   0        7.83        5.15     12.97 <
   3  26   0       21.42       11.06     17.93 <
   4  26   0       13.19       36.05     19.84 <
   5  26   0        1.92       -1.53     18.31 <
   1  27   0     5499.72     6050.95     47.49 o
   2  27   0      202.37      163.26     12.59 o
   3  27   0      228.14      174.32     13.73 o
   4  27   0       51.80        8.39     24.22 <
   0  28   0        2.95       25.18     27.27 <
   1  28   0       17.01       48.25     19.45 <
   2  28   0      234.07      206.56     13.35 o
   3  28   0        0.61       17.93     15.45 <
   1  29   0      241.54      250.23     17.74 o
   2  29   0       45.28       60.08     22.12 <
   0  30   0        7.73       -1.91     20.98 <
   1  30   0        1.46       15.64     19.45 <
  -9   1   1      470.31      417.12     19.64 o
  -8   1   1      265.21      339.68     16.02 o
  -7   1   1        7.53        0.19     20.22 <
  -6   1   1      116.93       93.26     14.30 o
  -5   1   1     1279.00     1356.63     12.97 o
  -4   1   1     1825.94     1540.87      9.92 o
  -3   1   1      249.64      262.06      6.48 o
  -2   1   1        9.76        0.38      6.48 <
  -1   1   1     5911.70     7145.71      9.92 o
   1   1   1      483.23      525.83      5.53 o
   2   1   1      558.81      632.25     10.30 o
   3   1   1      906.11      970.79     10.30 o
   4   1   1     1111.98     1027.25      9.35 o
   5   1   1     4267.99     3744.89     19.07 o
   6   1   1       59.81       38.15     16.21 <
   7   1   1     1163.43     1307.80     17.74 o
   8   1   1        5.76       11.44     16.78 <
   9   1   1      618.88      584.19     22.31 o
  -9   2   1       40.70       51.88     14.11 o
  -8   2   1     1377.14     1658.74     18.88 o
  -7   2   1      714.23      868.56     19.26 o
  -6   2   1       33.73       41.58     15.64 <
  -5   2   1     2695.01     2553.62     14.88 o
  -4   2   1      511.67      437.14      6.87 o
  -3   2   1     6695.15     6657.08     16.21 o
  -2   2   1      299.16      315.27     10.68 o
  -1   2   1     2402.76     3319.76     10.68 o
   0   2   1      164.91      137.70      2.48 o
   1   2   1    11092.63    13781.43     18.88 o
   2   2   1      116.81      109.29      8.77 o
   3   2   1     1593.73     2100.84     12.78 o
   4   2   1     7561.79     7011.63     18.31 o
   5   2   1     1420.88     1280.72     15.07 o
   6   2   1       21.56       39.67     19.64 <
   7   2   1     8470.20     8986.98     29.75 o
   8   2   1      531.33      495.89     18.31 o
   9   2   1       43.70       25.56     16.02 <
  -9   3   1      627.21      676.31     16.21 o
  -8   3   1     1333.53     1581.88     23.08 o
  -7   3   1     1867.18     2196.96     21.93 o
  -6   3   1     1054.64     1099.91     18.12 o
  -5   3   1     5726.52     5327.91     18.12 o
  -4   3   1       58.36       25.56      8.20 o
  -3   3   1     3038.86     3025.48     11.82 o
  -2   3   1        7.03       -0.95      9.54 <
  -1   3   1    13443.07    15876.17     33.76 o
   0   3   1     3565.99     4809.52      6.87 o
   1   3   1     2138.61     2705.25     17.74 o
   2   3   1    11588.16    12042.78     29.37 o
   3   3   1       43.85       52.64      7.06 o
   4   3   1     3884.21     3538.72     14.50 o
   5   3   1     5015.47     4868.65     21.36 o
   6   3   1     3200.22     3309.27     22.89 o
   7   3   1       45.27       83.73     17.36 o
   8   3   1      738.80      800.28     19.64 o
   9   3   1        0.78        7.06     18.12 <
  -9   4   1       49.72       51.11     14.11 o
  -8   4   1      836.25      878.67     19.45 o
  -7   4   1      470.59      598.50     20.79 o
  -6   4   1      270.89      212.09     14.11 o
  -5   4   1     5171.52     5077.30     21.17 o
  -4   4   1       62.60       23.65      8.58 <
  -3   4   1     1967.80     2172.74     12.02 o
  -2   4   1    78918.94    88473.85    263.01 o
  -1   4   1      616.06      604.98      7.44 o
   0   4   1      984.34     1179.83      3.43 o
   1   4   1      210.13      180.62      6.87 o
   2   4   1    27741.57    30920.96     47.87 o
   3   4   1      287.83      275.03      8.01 o
   4   4   1     4802.27     4120.81     14.11 o
   5   4   1      128.09      110.62     13.16 o
   6   4   1     1752.19     1891.42     23.84 o
   7   4   1        8.11       38.91     18.69 <
   8   4   1     2036.72     2212.03     22.31 o
   9   4   1        3.27       24.03     17.74 <
  -9   5   1       90.72       67.71     13.54 o
  -8   5   1        3.55       11.63     16.59 <
  -7   5   1      259.31      266.63     20.22 o
  -6   5   1     2739.06     2968.64     19.26 o
  -5   5   1      105.04       92.31     12.40 o
  -4   5   1    12097.34     9754.46     19.45 o
  -3   5   1       53.52       29.75      6.48 o
  -2   5   1     2055.77     2332.38     10.87 o
  -1   5   1       81.73      146.86      6.10 o
   0   5   1    40671.14    55307.10    104.13 o
   1   5   1     1544.41     1817.23      9.54 o
   2   5   1     7195.29     6852.38     18.12 o
   3   5   1      432.64      403.00      8.01 o
   4   5   1     2196.13     2019.97     12.21 o
   5   5   1     1103.85     1081.60     20.03 o
   6   5   1     3487.79     3759.20     28.04 o
   7   5   1      488.60      520.30     19.45 o
   8   5   1     3579.94     3605.66     22.89 o
   9   5   1        9.69       24.22     17.74 <
  -9   6   1      253.26      206.17     14.11 o
  -8   6   1      446.84      472.05     17.74 o
  -7   6   1      649.98      758.90     21.74 o
  -6   6   1      107.94       94.41     15.45 o
  -5   6   1       70.02       67.14     12.21 o
  -4   6   1     3346.23     2932.59     12.59 o
  -3   6   1       62.18       81.82      6.68 o
  -2   6   1      194.88      323.66      8.39 o
  -1   6   1      173.01      204.08      5.91 o
   0   6   1     4510.53     4941.69     11.25 o
   1   6   1       63.54       63.32      6.68 o
   2   6   1      611.75      613.18     10.49 o
   3   6   1        4.17        4.01      6.10 <
   4   6   1      621.23      522.21     11.25 o
   5   6   1        3.91       37.57     17.74 <
   6   6   1     1368.04     1651.30     24.79 o
   7   6   1       13.07       28.80     22.89 <
   8   6   1        9.68       20.98     16.02 <
   9   6   1      152.21      123.97     17.93 o
  -9   7   1       28.17       38.91     12.21 o
  -8   7   1      120.07      137.13     16.59 o
  -7   7   1       27.79      129.88     22.12 o
  -6   7   1      557.65      590.10     19.45 o
  -5   7   1        0.83        2.67     21.55 <
  -4   7   1     4405.92     3690.53     15.45 o
  -3   7   1       20.72        4.96      5.91 <
  -2   7   1       84.89       57.79      8.20 o
  -1   7   1     2350.80     2889.68      9.35 o
   0   7   1    12614.46    14297.53     19.45 o
   1   7   1       68.27       47.87      6.68 o
   2   7   1    17039.09    18722.36     35.28 o
   3   7   1     3288.82     3255.49     16.02 o
   4   7   1     3740.20     3479.78     20.98 o
   5   7   1      210.56      223.53     15.64 o
   6   7   1     2781.34     3051.22     27.66 o
   7   7   1       17.79       13.92     15.83 <
   8   7   1      126.57      103.56     15.26 o
   9   7   1      350.98      346.55     18.12 o
  -9   8   1       75.03       62.94     11.82 o
  -8   8   1      317.66      341.78     16.97 o
  -7   8   1      602.84      629.78     17.55 o
  -6   8   1      504.40      536.13     19.84 o
  -5   8   1     2336.40     2295.38     18.12 o
  -4   8   1     6986.73     5980.38     20.22 o
  -3   8   1      499.80      384.12      8.01 o
  -2   8   1      259.53      316.22      8.77 o
  -1   8   1     2811.16     4064.17     12.02 o
   0   8   1    31875.44    36716.91     52.64 o
   1   8   1     5328.76     5740.64     11.25 o
   2   8   1     3046.72     3517.93     16.97 o
   3   8   1       45.97       40.24      6.10 o
   4   8   1     1954.65     1693.83     12.97 o
   5   8   1      286.33      297.72     15.07 o
   6   8   1     5228.79     5769.63     30.33 o
   7   8   1      362.55      339.30     19.07 o
   8   8   1      584.61      624.82     18.12 o
   9   8   1      180.92      200.07     20.03 o
  -9   9   1      146.23      144.57     12.40 o
  -8   9   1      348.79      327.28     16.59 o
  -7   9   1       17.01       52.07     17.36 <
  -6   9   1      252.11      229.63     19.26 o
  -5   9   1     4422.29     4229.14     21.55 o
  -4   9   1      170.73      175.85      9.73 o
  -3   9   1      543.05      453.93      8.77 o
  -2   9   1       92.56       98.22      9.54 o
  -1   9   1     7585.04     8064.82     14.88 o
   0   9   1     1230.08     1454.85      7.63 o
   1   9   1     1836.19     2135.93      9.35 o
   2   9   1     6459.49     5901.80     21.36 o
   3   9   1       24.53       34.33      9.15 o
   4   9   1      429.58      383.93     10.68 o
   5   9   1     8339.85     8600.95     27.66 o
   6   9   1     5116.54     5509.48     30.13 o
   7   9   1      678.40      663.53     19.64 o
   8   9   1      635.98      634.54     18.12 o
   9   9   1        0.53       38.15     17.55 <
  -9  10   1        1.47       11.25     15.64 <
  -8  10   1     1258.79     1294.64     18.69 o
  -7  10   1      399.29      353.60     15.83 o
  -6  10   1      253.07      242.79     16.40 o
  -5  10   1     1917.81     1814.94     16.97 o
  -4  10   1        8.71       12.78     14.11 <
  -3  10   1     5927.51     5104.95     26.51 o
  -2  10   1       24.81       10.68      8.58 <
  -1  10   1     3105.32     3564.66     15.64 o
   0  10   1     2968.26     3061.14     11.44 o
   1  10   1    14070.53    14458.89     32.23 o
   2  10   1      149.57      130.07      7.25 o
   3  10   1      905.89      737.92     15.26 o
   4  10   1      152.51      138.47     12.78 o
   5  10   1        8.64       55.50     15.83 o
   6  10   1       51.73       55.88     20.60 <
   7  10   1     3238.34     3630.46     25.18 o
   8  10   1      117.81      108.52     20.22 o
   9  10   1      279.80      160.59     25.75 o
  -9  11   1      648.00      488.07     17.55 o
  -8  11   1      851.19      737.34     22.51 o
  -7  11   1      298.22      246.04     18.12 o
  -6  11   1      814.85      831.56     22.89 o
  -5  11   1     3855.46     3940.19     24.03 o
  -4  11   1      328.46      270.26     15.83 o
  -3  11   1     9339.08     8832.68     34.90 o
  -2  11   1      651.90      682.42     10.30 o
  -1  11   1     3313.62     3117.98     17.93 o
   0  11   1       17.37       13.92      8.58 <
   1  11   1    14582.40    14141.33     36.43 o
   2  11   1       33.45       16.59      5.15 o
   3  11   1      235.50      245.65      9.15 o
   4  11   1      220.27      204.08     13.92 o
   5  11   1     4758.37     4914.61     30.90 o
   6  11   1      162.71      216.09     23.46 o
   7  11   1     1450.29     1805.98     28.23 o
   8  11   1       19.47       40.43     21.55 <
   9  11   1       31.45       53.02     22.51 <
  -8  12   1       75.10       68.85     22.89 o
  -7  12   1       64.74       65.42     21.93 <
  -6  12   1       81.65       95.55     24.41 o
  -5  12   1     2009.66     2083.10     27.46 o
  -4  12   1       24.30       36.62     15.64 <
  -3  12   1     2583.69     2309.49     19.26 o
  -2  12   1        0.40       -3.24      6.68 <
  -1  12   1     9789.04    10883.36     34.14 o
   0  12   1       42.89       42.72     10.68 o
   1  12   1    26839.03    27145.74     77.63 o
   2  12   1      115.75       81.44      6.29 o
   3  12   1      784.91      834.61     11.44 o
   4  12   1        9.93        6.68     15.45 <
   5  12   1     2506.17     2886.25     32.23 o
   6  12   1      481.59      493.79     26.51 o
   7  12   1      691.63      770.72     23.27 o
   8  12   1      195.54      185.19     19.26 o
  -8  13   1        3.34       11.06     24.41 <
  -7  13   1     2038.43     2514.14     31.85 o
  -6  13   1      198.10      195.87     28.04 o
  -5  13   1       51.64       68.85     21.36 o
  -4  13   1       65.09       67.52     16.59 o
  -3  13   1    12735.53    12491.55     38.34 o
  -2  13   1     1346.58     1230.18      9.15 o
  -1  13   1       16.27       26.32      6.10 o
   0  13   1     6476.01     7023.84     35.09 o
   1  13   1      272.01      251.95      9.92 o
   2  13   1     1328.36     1051.66      9.54 o
   3  13   1     7912.19     7653.43     27.08 o
   4  13   1      307.53      330.91     16.78 o
   5  13   1       20.61       32.42     24.99 <
   6  13   1      145.95      138.66     29.75 o
   7  13   1     5478.44     6428.21     38.15 o
   8  13   1      128.52      108.90     21.17 o
  -8  14   1       22.26        2.67     22.89 <
  -7  14   1      657.93      669.26     26.70 o
  -6  14   1        7.06       17.74     36.62 <
  -5  14   1     5319.34     5992.40     33.00 o
  -4  14   1        2.85        7.06     17.93 <
  -3  14   1       33.83       36.62      9.92 o
  -2  14   1        4.62       -0.95      8.01 <
  -1  14   1      110.90       90.21      8.58 o
   0  14   1     1725.85     2037.14     17.55 o
   1  14   1     1087.04      929.21     17.55 o
   2  14   1      396.39      342.54      8.96 o
   3  14   1      393.57      321.56      9.73 o
   4  14   1     1584.53     1601.52     19.26 o
   5  14   1     1660.98     1846.79     31.66 o
   6  14   1      437.27      499.32     30.71 o
   7  14   1      291.19      381.45     23.84 o
   8  14   1      428.71      411.78     24.60 o
  -8  15   1       92.34       50.16     19.45 <
  -7  15   1      276.44      247.18     24.60 o
  -6  15   1      954.67     1057.95     33.00 o
  -5  15   1     1460.31     1665.41     25.37 o
  -4  15   1       61.05       56.84     16.59 o
  -3  15   1     1573.68     1543.92     18.88 o
  -2  15   1     1115.63     1186.31     14.88 o
  -1  15   1     9499.18     9534.74     31.66 o
   0  15   1     6634.69     7353.61     39.67 o
   1  15   1     1738.79     1505.97     14.69 o
   2  15   1       12.84       20.60      8.39 <
   3  15   1      165.97      132.55     10.87 o
   4  15   1     2082.97     2281.46     21.36 o
   5  15   1     1262.59     1418.61     29.75 o
   6  15   1       31.95       48.83     32.04 <
   7  15   1       20.29       53.02     23.65 <
   8  15   1      526.10      507.52     20.60 o
  -8  16   1       68.02       68.47     18.69 o
  -7  16   1       23.73       36.62     22.89 <
  -6  16   1     2620.54     2961.20     33.38 o
  -5  16   1      606.05      705.87     23.84 o
  -4  16   1     4380.93     4630.81     37.19 o
  -3  16   1      144.88      135.80     11.44 o
  -2  16   1     4542.93     4626.81     25.18 o
  -1  16   1      492.36      497.41     11.06 o
   0  16   1     3341.25     2998.01     23.27 o
   1  16   1     1565.87     1616.59     14.50 o
   2  16   1      237.15      260.53     11.25 o
   3  16   1      579.05      536.70     13.16 o
   4  16   1     1499.88     1555.17     22.51 o
   5  16   1      557.10      616.81     27.66 o
   6  16   1      986.76     1244.10     35.47 o
   7  16   1      435.73      418.64     20.79 o
   8  16   1      533.17      458.12     19.07 o
  -8  17   1      578.20      465.18     21.55 o
  -7  17   1       29.71       22.51     19.07 <
  -6  17   1     1257.77     1225.22     32.80 o
  -5  17   1     1702.26     1864.91     26.51 o
  -4  17   1     5444.82     5894.37     40.82 o
  -3  17   1       89.84       84.68     13.35 o
  -2  17   1     2093.42     2210.89     20.22 o
  -1  17   1       12.70       12.97      9.73 <
   0  17   1    10085.15    11070.84     36.43 o
   1  17   1      556.66      591.44     12.02 o
   2  17   1     3869.35     3690.15     21.55 o
   3  17   1       67.04       55.12     11.25 o
   4  17   1     3304.33     3646.67     31.85 o
   5  17   1      450.69      419.60     26.89 o
   6  17   1      381.60      377.83     31.28 o
   7  17   1        8.80       26.32     21.93 <
   8  17   1      356.55      359.52     20.41 o
  -8  18   1     1019.14      818.59     27.66 o
  -7  18   1       95.15      119.20     18.69 o
  -6  18   1      604.42      587.43     29.75 o
  -5  18   1      248.81      254.05     21.93 o
  -4  18   1     7858.64     8555.17     34.52 o
  -3  18   1      253.59      207.70     13.54 o
  -2  18   1     2250.12     2279.55     19.45 o
  -1  18   1       94.33      122.64     11.25 o
   0  18   1     6712.65     6825.87     27.27 o
   1  18   1        1.15        5.34     12.59 <
   2  18   1     4363.76     4397.17     24.03 o
   3  18   1      231.47      215.90     13.92 o
   4  18   1    13329.79    14676.12     42.15 o
   5  18   1       30.89       29.75     27.08 <
   6  18   1     8468.73     9142.04     50.92 o
   7  18   1        2.60       27.46     27.66 <
  -7  19   1      385.93      380.31     20.22 o
  -6  19   1      627.80      633.02     28.80 o
  -5  19   1       34.82       24.03     26.51 <
  -4  19   1     4105.18     4195.58     30.52 o
  -3  19   1      191.17      164.41     14.50 o
  -2  19   1     3468.21     3540.62     23.27 o
  -1  19   1       49.11       69.04     11.63 o
   0  19   1     2858.26     2903.22     18.31 o
   1  19   1      204.08      209.99     12.40 o
   2  19   1        9.48        9.54     13.54 <
   3  19   1        8.59       26.13     14.88 <
   4  19   1       61.10       70.95     15.64 o
   5  19   1     2136.58     2419.73     34.33 o
   6  19   1       48.94       73.24     28.80 <
   7  19   1       53.97       61.41     16.97 o
  -7  20   1       13.24       39.10     17.93 <
  -6  20   1     1406.37     1546.97     29.56 o
  -5  20   1      569.67      566.45     24.79 o
  -4  20   1     2285.46     2595.58     26.89 o
  -3  20   1      690.07      706.07     15.45 o
  -2  20   1      515.71      537.08     15.26 o
  -1  20   1      155.39      152.01     12.78 o
   0  20   1     4464.07     4725.79     23.08 o
   1  20   1      352.33      430.66     15.26 o
   2  20   1     4296.90     4819.44     43.29 o
   3  20   1      364.82      358.75     15.26 o
   4  20   1       59.77       30.71     17.36 <
   5  20   1       63.22       88.88     25.37 o
   6  20   1      879.52      988.15     30.52 o
   7  20   1      201.02      156.20     18.31 o
  -7  21   1      241.03      219.72     18.88 o
  -6  21   1      133.43      131.22     27.85 o
  -5  21   1      752.79      793.04     24.60 o
  -4  21   1     1238.78     1332.60     27.27 o
  -3  21   1      873.20      901.56     18.12 o
  -2  21   1     2065.20     2141.46     21.55 o
  -1  21   1      222.65      269.69     14.11 o
   0  21   1     1092.47     1139.77     14.69 o
   1  21   1       25.58       30.13     14.50 <
   2  21   1      660.67      712.36     18.50 o
   3  21   1       94.75       92.12     14.50 o
   4  21   1      161.47      144.57     16.59 o
   5  21   1     1732.05     1822.38     37.57 o
   6  21   1      149.27      162.31     22.12 o
   7  21   1        2.74       15.45     27.66 <
  -6  22   1      431.05      380.12     27.27 o
  -5  22   1     1869.64     1977.82     42.34 o
  -4  22   1      858.20      948.10     21.93 o
  -3  22   1      876.67      839.95     19.64 o
  -2  22   1     1790.36     1884.18     20.98 o
  -1  22   1     4946.82     5563.65     26.70 o
   0  22   1     1168.21     1375.51     17.55 o
   1  22   1     2957.26     3434.20     32.04 o
   2  22   1       67.05       75.15     13.35 o
   3  22   1     4375.97     5253.72     28.61 o
   4  22   1      388.64      388.70     22.31 o
   5  22   1     1572.61     1764.59     29.18 o
   6  22   1      289.66      237.83     30.90 o
  -6  23   1      201.63      190.92     23.46 o
  -5  23   1       15.44       71.14     27.85 <
  -4  23   1       29.26       21.74     15.64 <
  -3  23   1      493.85      511.91     16.21 o
  -2  23   1       53.03       42.15     13.54 o
  -1  23   1      128.09      172.22     13.35 o
   0  23   1       69.16       66.94     14.88 o
   1  23   1      315.20      421.88     20.03 o
   2  23   1       33.48        8.01     15.07 <
   3  23   1     3334.71     3246.53     24.41 o
   4  23   1       16.60       26.13     23.08 <
   5  23   1      179.29      203.50     26.32 o
   6  23   1       42.09       40.82     16.97 <
  -6  24   1      151.02      142.66     21.17 o
  -5  24   1      289.70      310.31     33.57 o
  -4  24   1        1.79        4.01     18.12 <
  -3  24   1       38.33      -12.02     14.30 <
  -2  24   1      430.00      411.20     15.45 o
  -1  24   1      603.53      650.75     15.64 o
   0  24   1        1.46        0.95     20.79 <
   1  24   1     1940.06     2551.14     29.75 o
   2  24   1      118.63       73.43     15.45 o
   3  24   1        3.88       10.49     17.36 <
   4  24   1        5.35       24.03     20.79 <
   5  24   1      373.56      346.93     32.23 o
   6  24   1        0.35        3.81     18.12 <
  -5  25   1      457.29      464.61     27.66 o
  -4  25   1        0.21       -8.01     22.12 <
  -3  25   1      772.97      685.09     17.74 o
  -2  25   1       33.72       18.31     14.11 <
  -1  25   1      262.43      233.26     15.64 o
   0  25   1       93.14      128.93     18.69 o
   1  25   1     3363.98     3673.37     33.19 o
   2  25   1       19.72        1.72     15.07 <
   3  25   1        3.18      -12.59     19.64 <
   4  25   1      188.68      183.86     33.76 o
   5  25   1        6.00        4.20     37.19 <
  -5  26   1       24.42       37.38     18.50 <
  -4  26   1      180.48      195.68     28.23 o
  -3  26   1     2129.62     1897.91     20.79 o
  -2  26   1      108.77      154.49     13.54 o
  -1  26   1     1696.18     1809.98     32.61 o
   0  26   1      374.67      332.24     19.07 o
   1  26   1     1156.18     1201.76     23.08 o
   2  26   1       13.82       13.16     12.97 <
   3  26   1       56.42       25.18     14.69 <
   4  26   1      209.66      179.09     20.79 o
   5  26   1        1.94      -18.69     17.74 <
  -4  27   1       53.34       86.59     25.37 o
  -3  27   1      175.82      171.27     16.78 o
  -2  27   1        1.34       -3.81     11.44 <
  -1  27   1     1967.29     2320.94     33.95 o
   0  27   1       10.54        4.20     20.60 <
   1  27   1     3046.91     3467.00     38.91 o
   2  27   1        0.07       -0.95     13.54 <
   3  27   1      354.84      269.49     14.50 o
   4  27   1     1227.84     1047.84     21.36 o
  -3  28   1        7.94       22.70     17.55 <
  -2  28   1       70.94       42.72     12.97 o
  -1  28   1      773.97      803.72     24.22 o
   0  28   1       72.34       90.79     19.45 o
   1  28   1      117.35      109.67     14.50 o
   2  28   1      394.66      376.11     19.45 o
   3  28   1       40.48       32.04     11.06 <
  -2  29   1        2.52        7.06     21.17 <
  -1  29   1        0.19       17.36     16.21 <
   0  29   1       13.62       35.28     16.40 <
   1  29   1        0.10      -12.40     23.08 <
   2  29   1      351.39      383.17     16.40 o
  -1  30   1       34.64       13.73     13.73 <
   0  30   1      193.42      355.51     24.03 o
   1  30   1       19.07        5.72     19.45 <
  -9   0   2      101.80       64.27     19.45 o
  -8   0   2      195.41      162.50     35.09 o
  -7   0   2        1.01       14.88     44.06 <
  -6   0   2       29.47       32.23     16.59 <
  -5   0   2        7.70        8.58     12.97 <
  -4   0   2       57.91       47.87      7.63 o
  -3   0   2      423.17      379.16     12.59 o
  -2   0   2    92602.66   112653.05    356.27 o
  -1   0   2     5402.92     6178.17     13.73 o
   1   0   2      630.88      691.76     11.82 o
   2   0   2     2081.33     2476.38     16.40 o
   3   0   2      126.95      101.66     14.11 o
   4   0   2    27916.66    26346.03     54.74 o
   5   0   2      254.19      256.33     20.22 o
   6   0   2    16327.56    18146.56     59.70 o
   7   0   2      156.66      167.46     22.12 o
   8   0   2      219.79      370.39     24.03 o
   9   0   2       12.05       30.33     32.23 <
  -9   1   2       55.73       69.61     16.02 o
  -8   1   2     3946.65     4721.98     29.37 o
  -7   1   2      505.86      507.90     19.26 o
  -6   1   2     2162.92     2237.59     18.12 o
  -5   1   2       21.29       11.44      8.58 <
  -4   1   2      154.14      102.42      5.53 o
  -3   1   2        4.33        0.76      7.63 <
  -2   1   2      123.11      159.64      5.91 o
  -1   1   2     1446.37     1570.62      6.68 o
   0   1   2     4886.14     5364.34     13.92 o
   1   1   2      874.46      957.44      9.15 o
   2   1   2    13773.28    13922.57     23.84 o
   3   1   2      162.25      144.95      8.77 o
   4   1   2       39.14       33.19      8.01 o
   5   1   2      141.46      102.99     12.97 o
   6   1   2     1035.36     1080.27     17.74 o
   7   1   2       10.60        4.39     17.36 <
   8   1   2       14.83       11.82     18.12 <
   9   1   2       39.71       36.24     23.08 <
  -9   2   2       38.32       32.80     15.83 <
  -8   2   2      146.18      358.18     20.41 o
  -7   2   2     1344.60     1591.60     20.60 o
  -6   2   2     3680.57     4187.76     24.03 o
  -5   2   2      405.84      368.10      9.92 o
  -4   2   2     3570.87     2977.60     12.21 o
  -3   2   2        8.30        7.44      6.87 <
  -2   2   2    20289.13    22541.44     25.18 o
  -1   2   2     2100.33     2819.87      7.63 o
   0   2   2      363.72      287.80      3.62 o
   1   2   2     3685.96     4200.73     15.26 o
   2   2   2        5.95       -1.72      6.29 <
   3   2   2      103.42       48.63      8.39 o
   4   2   2     5465.77     4953.90     17.74 o
   5   2   2      529.89      462.32     13.73 o
   6   2   2      755.53      783.50     17.55 o
   7   2   2     1242.11     1377.23     20.79 o
   8   2   2        0.30       11.06     20.41 <
   9   2   2       78.33      103.18     24.22 o
  -9   3   2      320.83      217.81     15.26 o
  -8   3   2     1272.92     1498.91     24.99 o
  -7   3   2      708.76      848.73     19.26 o
  -6   3   2     3634.10     3778.27     20.03 o
  -5   3   2      918.00      970.22     11.82 o
  -4   3   2     7703.39     6087.57     17.55 o
  -3   3   2      431.95      463.27      9.15 o
  -2   3   2     5023.27     6149.94     14.50 o
  -1   3   2     1429.83     1632.23      7.25 o
   0   3   2    14555.41    17380.99     20.22 o
   1   3   2     2474.19     3008.69     13.35 o
   2   3   2    16700.74    16922.87     40.81 o
   3   3   2      339.35      313.17      9.35 o
   4   3   2      921.74      764.62      9.73 o
   5   3   2     4631.57     5171.52     22.70 o
   6   3   2      534.43      538.23     18.31 o
   7   3   2      308.18      276.55     18.50 o
   8   3   2      410.19      473.19     18.69 o
   9   3   2      117.68       77.05     17.17 o
  -9   4   2      398.16      332.62     15.45 o
  -8   4   2      194.34      190.92     19.64 o
  -7   4   2        0.29       12.97     26.13 <
  -6   4   2        0.11       45.39     35.28 <
  -5   4   2    13148.06    12891.51     25.18 o
  -4   4   2      752.91      590.87     10.11 o
  -3   4   2     9493.59    10018.80     20.79 o
  -2   4   2    11490.91    13231.76     26.70 o
  -1   4   2    14315.96    15722.06     24.79 o
   0   4   2     1312.57     1699.55      6.29 o
   1   4   2     7165.17     7533.65     19.84 o
   2   4   2     1013.15     1058.14     15.07 o
   3   4   2      474.50      524.69     11.63 o
   4   4   2     1642.70     1460.19     10.30 o
   5   4   2      996.16     1021.91     16.78 o
   6   4   2      265.20      310.31     21.17 o
   7   4   2      236.71      231.35     18.31 o
   8   4   2       58.06       57.22     15.83 o
   9   4   2      101.85       85.25     17.17 o
  -9   5   2      178.87      188.82     14.88 o
  -8   5   2        3.42       43.87     17.93 <
  -7   5   2      537.56      593.73     21.17 o
  -6   5   2      404.72      387.94     15.07 o
  -5   5   2       16.78       22.12     11.06 <
  -4   5   2        0.71        5.72      8.01 <
  -3   5   2     1533.68     1339.85      9.35 o
  -2   5   2        1.21       12.02      6.29 <
  -1   5   2    19776.36    24460.14     44.25 o
   0   5   2     4511.64     5648.52      8.58 o
   1   5   2     1184.38     1389.43      8.58 o
   2   5   2     1320.88     1185.36     12.40 o
   3   5   2     1145.25     1147.40     13.54 o
   4   5   2       48.98       33.76      8.58 o
   5   5   2     1771.87     1751.81     20.03 o
   6   5   2      800.18      847.39     19.84 o
   7   5   2      877.70     1073.59     20.41 o
   8   5   2      533.14      557.68     17.55 o
   9   5   2       33.54       57.60     16.59 o
  -9   6   2     1271.33     1216.26     17.55 o
  -8   6   2     1189.04     1428.34     22.89 o
  -7   6   2     4705.57     5428.23     30.13 o
  -6   6   2     2917.74     3243.09     22.12 o
  -5   6   2     2076.51     2036.76     14.88 o
  -4   6   2     1604.16     1279.77     10.11 o
  -3   6   2    21487.59    19983.05     40.24 o
  -2   6   2     1688.32     1879.98      9.35 o
  -1   6   2      773.46      926.73     10.87 o
   0   6   2     4557.86     5647.57     13.92 o
   1   6   2    35439.78    40251.05     35.48 o
   2   6   2       49.32       49.59      7.44 o
   3   6   2    11347.34    10157.46     31.66 o
   4   6   2       16.99        9.92     10.87 <
   5   6   2    17788.71    18055.20     41.39 o
   6   6   2      327.46      310.50     20.41 o
   7   6   2     2199.27     2404.09     23.27 o
   8   6   2      140.60      142.66     16.02 o
   9   6   2      267.47      272.17     17.55 o
  -9   7   2       20.09        7.06     13.92 <
  -8   7   2        0.07       21.74     17.36 <
  -7   7   2     4955.61     5733.58     28.80 o
  -6   7   2      319.03      299.63     14.50 o
  -5   7   2     6367.00     6401.89     21.93 o
  -4   7   2        0.62        3.43      8.20 <
  -3   7   2    19642.58    19805.30     40.05 o
  -2   7   2     1051.98     1167.81      8.20 o
  -1   7   2    24374.00    29926.33     42.53 o
   0   7   2     2410.87     2763.61      8.77 o
   1   7   2     5020.28     4855.87     11.82 o
   2   7   2      478.62      466.90      8.58 o
   3   7   2     1728.91     1705.08     14.88 o
   4   7   2      149.49      131.41     11.44 o
   5   7   2       12.74       37.00     14.88 <
   6   7   2      251.29      300.20     20.79 o
   7   7   2     1805.24     1921.18     22.31 o
   8   7   2       18.65        8.01     15.45 <
   9   7   2       51.38       36.05     16.78 <
  -9   8   2       21.85       10.87     11.06 <
  -8   8   2      100.43      105.28     16.40 o
  -7   8   2      358.92      349.98     19.26 o
  -6   8   2       43.59       30.33     14.11 <
  -5   8   2      807.01      770.72     14.30 o
  -4   8   2     1922.15     1670.94     11.25 o
  -3   8   2    13595.13    13768.65     30.52 o
  -2   8   2      639.36      698.25      9.15 o
  -1   8   2     8521.92    10233.18     16.21 o
   0   8   2     1337.73     1409.65      7.63 o
   1   8   2     3505.30     3808.40     11.63 o
   2   8   2     1691.23     1816.66     11.82 o
   3   8   2      158.55      175.85      7.82 o
   4   8   2      615.13      543.57     13.54 o
   5   8   2      249.01      311.45     15.07 o
   6   8   2      689.56      766.53     21.93 o
   7   8   2      519.80      540.90     18.12 o
   8   8   2      151.86      151.63     17.36 o
   9   8   2       97.36       84.68     17.93 o
  -9   9   2       34.53       55.50     11.82 o
  -8   9   2     1514.22     1714.62     20.03 o
  -7   9   2     1875.16     1979.35     22.51 o
  -6   9   2      847.38      954.39     17.74 o
  -5   9   2       55.42       72.48     13.16 o
  -4   9   2      178.25      121.11      8.77 o
  -3   9   2      139.21      172.22      8.96 o
  -2   9   2     2415.54     2142.04     12.40 o
  -1   9   2     4373.49     4474.23     13.73 o
   0   9   2       18.63       14.50      4.96 <
   1   9   2       15.67        8.01      6.48 <
   2   9   2     7092.04     6358.02     17.36 o
   3   9   2      600.57      521.44     11.25 o
   4   9   2      602.50      534.22     13.35 o
   5   9   2     2351.95     2397.04     19.07 o
   6   9   2     4715.46     4922.24     29.75 o
   7   9   2       88.56       68.28     18.12 o
   8   9   2      413.31      419.02     18.31 o
   9   9   2       21.08       33.38     22.70 <
  -9  10   2      258.28      281.32     18.50 o
  -8  10   2       82.29      108.52     15.83 o
  -7  10   2      920.84     1009.51     20.79 o
  -6  10   2       43.62       67.52     19.26 o
  -5  10   2     3712.73     3673.37     19.64 o
  -4  10   2       62.57       67.52      9.73 o
  -3  10   2     8661.68     7853.31     28.23 o
  -2  10   2      968.92      753.17     10.30 o
  -1  10   2      447.01      446.49      7.25 o
   0  10   2     3116.85     3127.90     10.87 o
   1  10   2      472.47      380.31      6.87 o
   2  10   2       30.37       25.18      4.77 o
   3  10   2     2036.41     1730.26     13.92 o
   4  10   2     2515.18     2603.97     16.78 o
   5  10   2      278.17      260.72     19.84 o
   6  10   2      277.05      372.68     21.74 o
   7  10   2     1295.40     1423.38     24.99 o
   8  10   2     1427.29     1219.69     22.89 o
   9  10   2      173.52      144.95     24.03 o
  -9  11   2      105.04      127.60     16.40 o
  -8  11   2       51.21       28.42     19.07 <
  -7  11   2      451.66      545.47     18.50 o
  -6  11   2      368.31      316.22     18.12 o
  -5  11   2      969.33      899.84     17.93 o
  -4  11   2      564.92      520.68     14.50 o
  -3  11   2     2592.90     2446.82     19.07 o
  -2  11   2      216.47      194.92     12.02 o
  -1  11   2       86.79       56.07      6.10 o
   0  11   2        4.95       41.77      4.96 o
   1  11   2      904.38      987.00      7.06 o
   2  11   2       18.83       51.11      5.34 o
   3  11   2       56.17       58.36      9.73 o
   4  11   2      153.71      166.69     13.54 o
   5  11   2      132.16      118.82     18.50 o
   6  11   2      911.44     1012.37     32.61 o
   7  11   2       11.11       48.06     26.70 <
   8  11   2       46.68       20.41     18.31 <
  -9  12   2      138.00      133.13     15.07 o
  -8  12   2      700.59      664.30     24.79 o
  -7  12   2       22.60       42.53     27.46 <
  -6  12   2       70.88       38.34     30.71 <
  -5  12   2       68.74       89.26     22.51 o
  -4  12   2      270.47      301.35     14.69 o
  -3  12   2     4584.07     4041.09     18.50 o
  -2  12   2    13388.97    11687.65     25.75 o
  -1  12   2     1025.63     1080.46      8.77 o
   0  12   2     1657.00     1790.53     11.25 o
   1  12   2     1721.39     1586.07     12.78 o
   2  12   2     3276.89     2525.97     16.21 o
   3  12   2       20.91       27.66      9.92 <
   4  12   2      489.17      506.18     15.07 o
   5  12   2        1.29       17.55     18.31 <
   6  12   2      697.34      751.65     32.04 o
   7  12   2       24.09       16.02     20.22 <
   8  12   2      937.32      992.53     27.85 o
  -9  13   2        2.53        6.48     22.89 <
  -8  13   2     2196.47     2403.14     28.80 o
  -7  13   2      744.71      823.17     27.46 o
  -6  13   2     1663.70     1724.73     35.28 o
  -5  13   2      280.09      304.97     23.46 o
  -4  13   2     2716.29     2609.69     22.89 o
  -3  13   2      651.70      572.37     10.49 o
  -2  13   2     9155.08     8068.06     20.98 o
  -1  13   2     2930.35     2931.07     12.97 o
   0  13   2    10584.73     9740.91     34.33 o
   1  13   2      386.92      456.41     19.26 o
   2  13   2     6308.94     5274.32     20.98 o
   3  13   2       51.39       53.02      8.58 o
   4  13   2     7408.74     7951.91     28.23 o
   5  13   2      194.49      178.71     21.55 o
   6  13   2     9555.03    10454.04     51.31 o
   7  13   2     1055.94     1020.38     25.94 o
   8  13   2     2861.35     3000.49     34.14 o
  -8  14   2      296.88      325.57     19.64 o
  -7  14   2      730.60      854.07     26.89 o
  -6  14   2        0.31        2.67     29.18 <
  -5  14   2     1147.81     1328.40     26.70 o
  -4  14   2       19.81       12.02     15.07 <
  -3  14   2      615.07      596.78     11.44 o
  -2  14   2     1106.64     1050.13     11.44 o
  -1  14   2     2325.51     2303.39     15.07 o
   0  14   2        3.28        0.76      8.96 <
   1  14   2      267.79      175.09      9.73 o
   2  14   2      776.07      678.60     10.49 o
   3  14   2        6.49       17.36      8.96 <
   4  14   2     3073.61     3290.77     23.65 o
   5  14   2     2837.59     3242.52     32.04 o
   6  14   2     1124.17     1344.80     33.19 o
   7  14   2      121.62      130.65     26.32 o
   8  14   2     1188.40     1145.88     26.51 o
  -8  15   2        1.31       21.93     19.26 <
  -7  15   2        2.97       13.92     24.79 <
  -6  15   2       54.71       43.10     25.56 <
  -5  15   2        4.76       22.12     23.46 <
  -4  15   2      881.75      900.03     23.46 o
  -3  15   2      552.78      522.02     11.63 o
  -2  15   2      203.05      205.60      8.96 o
  -1  15   2     5685.76     5664.92     22.89 o
   0  15   2     2699.31     2882.62     21.93 o
   1  15   2       83.83       48.63      7.82 o
   2  15   2      633.38      593.92     11.06 o
   3  15   2      148.90      113.86      9.92 o
   4  15   2      469.56      467.28     17.93 o
   5  15   2      827.65      964.12     26.32 o
   6  15   2      191.90      222.19     29.18 o
   7  15   2      969.26      980.33     27.66 o
   8  15   2      267.49      284.18     19.64 o
  -8  16   2       48.16       70.76     18.69 o
  -7  16   2       35.18       41.01     19.84 <
  -6  16   2      571.70      613.75     27.08 o
  -5  16   2      207.99      179.66     22.12 o
  -4  16   2      430.63      427.03     19.84 o
  -3  16   2      922.84      848.92     18.12 o
  -2  16   2       44.57       43.29      9.15 o
  -1  16   2      320.05      257.29      9.92 o
   0  16   2      373.59      404.53     11.25 o
   1  16   2      594.45      459.65     10.49 o
   2  16   2       24.64       17.55      9.54 <
   3  16   2     5305.93     5195.17     23.65 o
   4  16   2      669.17      663.34     18.88 o
   5  16   2      636.28      601.55     29.18 o
   6  16   2      171.48      195.87     29.18 o
   7  16   2      121.36       97.65     20.41 o
   8  16   2       20.04        2.48     16.40 <
  -8  17   2     1348.23     1202.14     24.41 o
  -7  17   2       23.05       25.37     21.36 <
  -6  17   2     1148.41     1057.19     28.42 o
  -5  17   2     8382.43     9410.39     39.29 o
  -4  17   2     2925.48     3128.85     42.91 o
  -3  17   2     1610.31     1716.53     23.27 o
  -2  17   2      978.40      966.60     15.07 o
  -1  17   2     3094.91     3488.56     23.27 o
   0  17   2      323.61      263.96      9.54 o
   1  17   2      271.44      255.38     13.73 o
   2  17   2      894.12      941.23     14.69 o
   3  17   2     2412.36     2493.16     18.69 o
   4  17   2     1145.22     1116.12     20.22 o
   5  17   2     1442.34     1507.30     32.42 o
   6  17   2      701.75      716.17     29.94 o
   7  17   2       84.20       74.57     19.26 o
  -8  18   2       16.45       71.14     19.84 o
  -7  18   2     1933.35     2026.65     26.13 o
  -6  18   2     1105.81     1135.39     29.37 o
  -5  18   2     1449.48     1512.64     24.22 o
  -4  18   2     2470.40     2511.09     29.18 o
  -3  18   2     2747.39     2820.06     20.41 o
  -2  18   2     1131.03     1193.37     16.59 o
  -1  18   2      233.31      211.90     12.02 o
   0  18   2        8.68        7.82      9.35 <
   1  18   2     8120.08     8994.22     51.31 o
   2  18   2      788.28      821.07     14.88 o
   3  18   2    10852.39    11247.26     34.33 o
   4  18   2      849.99      895.65     20.03 o
   5  18   2     1785.93     1821.81     33.95 o
   6  18   2       76.93       98.03     30.52 o
   7  18   2     2829.79     3144.11     25.37 o
  -7  19   2      767.45      765.00     20.98 o
  -6  19   2      110.49       98.41     20.79 o
  -5  19   2     4067.75     3908.92     32.61 o
  -4  19   2     1129.28     1246.39     22.89 o
  -3  19   2      159.98      126.07     13.16 o
  -2  19   2      551.09      549.86     15.07 o
  -1  19   2       10.72       13.35     12.02 <
   0  19   2     1236.43     1458.67     21.55 o
   1  19   2       47.18       37.19     12.97 <
   2  19   2     6072.46     6534.82     29.18 o
   3  19   2     2630.03     2658.52     22.12 o
   4  19   2     9335.58    10244.43     40.82 o
   5  19   2     1011.07     1141.11     32.23 o
   6  19   2     1885.70     1964.85     35.86 o
   7  19   2      109.31       74.00     16.97 o
  -7  20   2      265.05      273.12     17.93 o
  -6  20   2     3379.92     3459.57     39.86 o
  -5  20   2      236.63      219.91     26.13 o
  -4  20   2    11215.04    12457.22     50.16 o
  -3  20   2       18.71       13.16     27.66 <
  -2  20   2     1388.03     1595.04     19.26 o
  -1  20   2     1233.22     1317.34     17.36 o
   0  20   2       70.31       51.31     12.78 o
   1  20   2      441.50      522.21     14.11 o
   2  20   2      499.90      489.40     19.26 o
   3  20   2      194.12      201.60     14.69 o
   4  20   2     1592.08     1870.25     23.46 o
   5  20   2     1229.66     1269.66     32.42 o
   6  20   2        4.27       15.45     33.76 <
   7  20   2      558.65      550.24     24.03 o
  -7  21   2       33.99       49.02     17.93 <
  -6  21   2      695.96      690.81     28.80 o
  -5  21   2     2015.99     1913.55     44.25 o
  -4  21   2     3435.75     3760.72     29.18 o
  -3  21   2      589.88      618.33     17.17 o
  -2  21   2     1773.38     1987.36     20.98 o
  -1  21   2      611.05      618.52     15.64 o
   0  21   2        4.92       14.30     18.12 <
   1  21   2       59.01       45.77     14.50 o
   2  21   2     4703.62     5673.32     48.25 o
   3  21   2     3961.43     3666.69     40.24 o
   4  21   2     1409.47     1503.30     31.28 o
   5  21   2        6.48        6.10     27.85 <
   6  21   2     1829.03     2062.12     41.01 o
  -6  22   2      115.33      111.00     23.08 o
  -5  22   2     1368.00     1436.92     26.13 o
  -4  22   2     1522.00     1379.13     22.51 o
  -3  22   2      765.24      835.00     20.41 o
  -2  22   2      511.84      501.80     16.21 o
  -1  22   2     1899.56     1949.98     20.60 o
   0  22   2     1428.45     1796.63     26.51 o
   1  22   2     2596.82     3112.26     31.66 o
   2  22   2       40.17       30.33     14.88 <
   3  22   2     2000.31     2144.13     23.84 o
   4  22   2     4192.02     4791.97     53.40 o
   5  22   2      229.46      263.58     25.18 o
   6  22   2        2.94       18.31     32.23 <
  -6  23   2       32.59       54.17     21.36 <
  -5  23   2       29.37       37.57     18.31 <
  -4  23   2      555.51      497.03     18.12 o
  -3  23   2      528.01      490.35     17.55 o
  -2  23   2       79.47       83.92     14.30 o
  -1  23   2      544.01      562.64     13.92 o
   0  23   2       77.88       56.07     15.64 o
   1  23   2        7.85       18.12     16.97 <
   2  23   2      217.07      181.19     15.83 o
   3  23   2       11.27       26.70     19.07 <
   4  23   2      155.02      186.15     22.51 o
   5  23   2       49.93       56.07     23.65 <
   6  23   2       57.01       30.52     16.02 <
  -6  24   2      172.59      191.11     21.55 o
  -5  24   2      457.05      467.47     30.52 o
  -4  24   2      621.83      516.87     21.36 o
  -3  24   2       97.15       95.55     13.35 o
  -2  24   2      156.91      115.77     14.11 o
  -1  24   2      144.68      103.37     15.07 o
   0  24   2       33.72       34.71     15.45 <
   1  24   2        0.97       -1.34     14.69 <
   2  24   2      133.15      143.04     15.07 o
   3  24   2     1477.23     1643.10     25.18 o
   4  24   2     4520.32     4625.09     47.87 o
   5  24   2      218.88      205.60     33.19 o
  -5  25   2     1440.95     1359.49     32.23 o
  -4  25   2      919.77     1077.60     28.23 o
  -3  25   2       41.38       52.64     14.50 o
  -2  25   2     1322.54     1537.06     18.88 o
  -1  25   2      123.89      101.08     15.07 o
   0  25   2     2410.37     3006.40     39.67 o
   1  25   2       33.71       22.12     20.22 <
   2  25   2     1969.81     2466.46     34.90 o
   3  25   2      860.02      761.95     20.60 o
   4  25   2     1756.08     1685.82     48.44 o
   5  25   2      227.98      164.21     41.39 o
  -5  26   2        8.86       14.30     19.26 <
  -4  26   2      440.47      442.86     21.55 o
  -3  26   2       18.17       23.65     12.78 <
  -2  26   2      388.03      360.09     17.55 o
  -1  26   2     1140.07      997.49     18.69 o
   0  26   2       39.88       14.50     17.17 <
   1  26   2       40.30       22.51     19.26 <
   2  26   2       22.79       24.99     14.69 <
   3  26   2      497.19      461.56     16.97 o
   4  26   2      303.00      211.90     38.34 o
  -4  27   2       92.47      134.27     21.93 o
  -3  27   2      412.57      329.57     18.50 o
  -2  27   2       11.81        7.82     13.92 <
  -1  27   2      259.80      179.47     16.97 o
   0  27   2        3.87        7.06     17.74 <
   1  27   2      743.12      800.66     24.99 o
   2  27   2      656.38      600.40     22.51 o
   3  27   2       16.73       24.22     12.40 <
   4  27   2      112.20       94.98     13.92 o
  -3  28   2     1072.00     1052.04     29.75 o
  -2  28   2      165.73      168.98     17.93 o
  -1  28   2      458.27      494.93     21.74 o
   0  28   2      200.53      209.03     15.07 o
   1  28   2       22.79       51.31     16.78 o
   2  28   2      145.29      121.49     16.78 o
   3  28   2     1312.18     1081.03     21.36 o
  -2  29   2        4.44       -9.15     13.16 <
  -1  29   2       60.40       54.17     16.02 o
   0  29   2      101.64      113.29     23.65 o
   1  29   2      274.35      262.06     16.40 o
   2  29   2       41.93       40.82     14.50 <
  -1  30   2      417.61      334.91     21.36 o
   0  30   2       22.54       36.43     21.36 <
   1  30   2     1211.26     1138.25     29.56 o
  -9   1   3      416.22      367.72     15.07 o
  -8   1   3      825.97      911.09     22.12 o
  -7   1   3      195.87      160.78     18.69 o
  -6   1   3      148.00      104.90     12.78 o
  -5   1   3     1595.23     1517.98     12.02 o
  -4   1   3       13.23       13.73      7.06 <
  -3   1   3     6948.29     6538.45     16.97 o
  -2   1   3      910.78     1019.62      7.06 o
  -1   1   3    34991.51    43577.49     98.22 o
   0   1   3      732.16      836.33      9.15 o
   1   1   3    50813.88    58722.61     59.89 o
   2   1   3     2151.60     2295.00     13.73 o
   3   1   3     4230.20     4233.72     24.99 o
   4   1   3       27.68       28.61      9.73 <
   5   1   3      411.63      388.32     12.59 o
   6   1   3      208.20      159.45     16.97 o
   7   1   3        3.25      -11.06     19.07 <
   8   1   3       28.08       23.65     19.84 <
   9   1   3      553.74      516.10     26.13 o
  -9   2   3      452.25      407.96     16.21 o
  -8   2   3     4402.60     5265.54     34.14 o
  -7   2   3     2007.35     2197.35     23.46 o
  -6   2   3      579.64      511.91     14.69 o
  -5   2   3      104.87       68.47     10.68 o
  -4   2   3      298.60      257.10      7.63 o
  -3   2   3     1570.06     1321.15     10.30 o
  -2   2   3    66172.05    73603.38     44.45 o
  -1   2   3    22219.37    27418.86     28.42 o
   0   2   3     1118.72     1285.87      7.63 o
   1   2   3    21420.53    23772.19     38.15 o
   2   2   3       58.14       98.80      7.82 o
   3   2   3    13541.98    12523.98     42.72 o
   4   2   3       68.72       47.11     10.11 o
   5   2   3     1957.59     1875.40     15.83 o
   6   2   3        6.94       21.55     15.45 <
   7   2   3      738.99      886.68     24.79 o
   8   2   3      825.21      836.71     22.89 o
   9   2   3      472.21      438.86     25.37 o
  -9   3   3        1.98        9.54     16.40 <
  -8   3   3      957.43     1136.72     21.74 o
  -7   3   3       29.35       21.93     17.36 <
  -6   3   3      693.76      647.32     15.26 o
  -5   3   3       94.63       71.33     10.68 o
  -4   3   3      784.12      567.60      9.35 o
  -3   3   3     5271.69     5455.13     20.03 o
  -2   3   3     5699.46     6247.78     16.78 o
  -1   3   3     7109.88     7958.40     16.40 o
   0   3   3    14015.34    15871.78     18.31 o
   1   3   3     2213.12     2740.91     12.59 o
   2   3   3    13821.85    14007.63     39.29 o
   3   3   3     1023.89      986.62     14.88 o
   4   3   3        3.33        3.62     10.11 <
   5   3   3       12.27       33.95     14.50 <
   6   3   3      110.12      138.28     17.55 o
   7   3   3     3575.97     3882.40     28.99 o
   8   3   3      123.37      141.33     19.84 o
   9   3   3     1322.97     1291.21     28.99 o
  -9   4   3       20.39       10.11     15.83 <
  -8   4   3      145.86      191.11     18.69 o
  -7   4   3      235.14      250.23     18.50 o
  -6   4   3        5.06       20.60     15.07 <
  -5   4   3      358.61      319.66     11.44 o
  -4   4   3     3838.98     3459.76     15.83 o
  -3   4   3     2244.92     2387.12     14.30 o
  -2   4   3     6350.96     8265.08     18.50 o
  -1   4   3      252.57      258.81      7.44 o
   0   4   3     3196.51     3836.44      9.54 o
   1   4   3      322.48      335.10      7.82 o
   2   4   3       11.32       13.73      8.96 <
   3   4   3       70.11       64.85      8.39 o
   4   4   3     3327.17     3414.94     15.64 o
   5   4   3       29.36       35.67     13.35 <
   6   4   3      103.91      138.28     21.17 o
   7   4   3       63.96       70.76     17.93 o
   8   4   3       13.66       -1.91     20.41 <
   9   4   3        5.47       10.30     15.83 <
  -9   5   3     1200.95     1151.79     17.93 o
  -8   5   3     1646.76     1820.09     24.03 o
  -7   5   3     1501.99     1656.64     21.74 o
  -6   5   3     4335.27     4726.94     21.93 o
  -5   5   3      418.22      385.84     11.63 o
  -4   5   3      523.84      404.34      8.58 o
  -3   5   3      356.16      281.32      8.39 o
  -2   5   3    27669.98    30343.63     36.43 o
  -1   5   3      375.11      373.63      7.25 o
   0   5   3    55324.23    69981.51    174.51 o
   1   5   3      965.40     1002.64      8.01 o
   2   5   3    20508.56    20214.21     40.43 o
   3   5   3       29.92       22.89     10.87 <
   4   5   3     5170.95     4469.84     17.17 o
   5   5   3       50.94       73.62     15.83 o
   6   5   3      510.98      564.55     22.70 o
   7   5   3       22.37       26.51     20.22 <
   8   5   3       24.86        7.06     26.32 <
   9   5   3       18.11       27.85     16.02 <
  -9   6   3       86.96       41.39     12.59 o
  -8   6   3      182.10      179.09     19.84 o
  -7   6   3      210.88      230.97     17.36 o
  -6   6   3      727.30      791.89     16.78 o
  -5   6   3     2072.53     2106.75     15.83 o
  -4   6   3     3746.01     3235.46     13.54 o
  -3   6   3     2514.64     2324.94     12.59 o
  -2   6   3      355.78      313.93      7.25 o
  -1   6   3    11876.16    13793.64     21.93 o
   0   6   3    28985.92    35940.28     27.85 o
   1   6   3       26.58       39.10      5.72 o
   2   6   3     3911.71     4302.19     22.12 o
   3   6   3       70.47       65.23     11.25 o
   4   6   3     2930.40     2691.71     17.93 o
   5   6   3        2.06        7.44     19.64 <
   6   6   3     1984.81     2110.57     26.51 o
   7   6   3        0.28       24.41     20.22 <
   8   6   3      271.17      267.59     18.88 o
   9   6   3        0.84        8.39     16.21 <
  -9   7   3      125.64      126.64     12.59 o
  -8   7   3      440.43      466.51     20.22 o
  -7   7   3        2.26       32.61     17.74 <
  -6   7   3     1224.39     1299.03     16.59 o
  -5   7   3       80.99       61.80     12.21 o
  -4   7   3      457.53      426.08      9.92 o
  -3   7   3     2956.45     2730.81     13.54 o
  -2   7   3    13196.46    14558.45     31.47 o
  -1   7   3     7526.22     8628.03     18.50 o
   0   7   3     3800.45     3740.70     13.92 o
   1   7   3     1295.94     1387.91      9.92 o
   2   7   3     3054.73     3052.75     13.16 o
   3   7   3     7044.33     6642.77     26.51 o
   4   7   3     1788.69     1809.60     16.59 o
   5   7   3       30.33       58.93     14.69 o
   6   7   3      976.91     1056.43     22.70 o
   7   7   3       30.28       25.18     17.55 <
   8   7   3      180.31      235.36     16.78 o
   9   7   3      104.28       64.85     17.36 o
  -9   8   3       23.33       13.35     14.50 <
  -8   8   3      724.67      788.27     20.98 o
  -7   8   3       57.02       62.37     16.97 o
  -6   8   3      327.07      245.84     14.30 o
  -5   8   3        3.44       15.83     12.40 <
  -4   8   3      104.88      111.77      8.58 o
  -3   8   3     1292.06     1171.05     13.16 o
  -2   8   3     5222.94     4705.19     20.22 o
  -1   8   3    15976.16    17611.96     34.71 o
   0   8   3      409.71      478.34      7.63 o
   1   8   3       37.41       31.47      7.82 o
   2   8   3     8217.27     8365.21     20.03 o
   3   8   3     1619.00     1507.11     13.35 o
   4   8   3     5545.37     4999.29     22.70 o
   5   8   3      102.22      121.30     16.40 o
   6   8   3      203.03      187.10     21.17 o
   7   8   3       80.39       91.55     21.17 o
   8   8   3      657.05      713.69     18.69 o
   9   8   3       10.64       22.51     15.26 <
  -9   9   3      275.68      210.94     12.21 o
  -8   9   3     2606.47     3061.33     23.84 o
  -7   9   3        2.68       60.46     19.45 o
  -6   9   3      387.81      343.88     14.11 o
  -5   9   3        9.89       22.12     11.82 <
  -4   9   3      359.74      268.35      9.92 o
  -3   9   3      621.56      626.15     13.16 o
  -2   9   3     4414.97     4141.98     19.07 o
  -1   9   3    10827.46    10914.83     22.32 o
   0   9   3        6.15       12.78      4.77 <
   1   9   3      108.17       84.87      7.44 o
   2   9   3     6090.22     5560.02     16.78 o
   3   9   3      181.47      137.89      7.82 o
   4   9   3      920.43      876.95     14.50 o
   5   9   3       38.06       18.50     14.30 <
   6   9   3     3034.60     3177.86     29.94 o
   7   9   3      862.51      858.45     23.46 o
   8   9   3      713.35      695.58     19.84 o
  -9  10   3      374.70      365.81     24.41 o
  -8  10   3     1260.63     1472.78     21.55 o
  -7  10   3     3024.36     3417.99     25.18 o
  -6  10   3       18.80       48.44     16.02 o
  -5  10   3     3066.11     2968.45     17.36 o
  -4  10   3     1483.96     1241.24     13.54 o
  -3  10   3    14482.29    13213.26     36.24 o
  -2  10   3      614.72      585.53      8.96 o
  -1  10   3    20403.45    21366.96     32.23 o
   0  10   3      395.37      444.77      6.48 o
   1  10   3     3483.62     4043.57     12.59 o
   2  10   3       69.80       55.69      5.53 o
   3  10   3     7114.21     6484.85     23.08 o
   4  10   3      492.87      486.73     15.83 o
   5  10   3        8.11       13.54     21.55 <
   6  10   3      178.00      139.61     26.51 o
   7  10   3      498.95      730.67     25.75 o
   8  10   3     1319.88     1205.57     21.17 o
  -9  11   3        1.63       -3.05     20.60 <
  -8  11   3       75.97       71.71     16.59 o
  -7  11   3     4215.14     4718.74     26.89 o
  -6  11   3     1485.02     1484.80     19.07 o
  -5  11   3      314.87      288.76     17.55 o
  -4  11   3      303.11      316.79     14.11 o
  -3  11   3     5283.89     5057.08     24.60 o
  -2  11   3       21.84       15.45      6.29 <
  -1  11   3      143.95      276.74      5.15 o
   0  11   3        0.52        5.91      4.96 <
   1  11   3    18602.89    17770.07     28.99 o
   2  11   3      117.58      103.18      6.10 o
   3  11   3     2132.63     1857.47     15.45 o
   4  11   3        0.53       13.54     15.45 <
   5  11   3      261.81      274.26     22.12 o
   6  11   3       49.96       65.04     30.71 <
   7  11   3       73.15       78.01     23.84 o
   8  11   3       26.07       39.67     22.89 <
  -9  12   3       30.79       25.94     14.88 <
  -8  12   3     1321.99     1298.27     24.22 o
  -7  12   3       16.79       58.17     25.56 <
  -6  12   3      750.83      770.53     28.23 o
  -5  12   3     2775.43     2884.34     28.80 o
  -4  12   3      103.07      129.12     14.50 o
  -3  12   3     3802.73     3174.24     16.78 o
  -2  12   3     3546.35     3016.89     19.45 o
  -1  12   3      342.26      300.77      5.91 o
   0  12   3       60.33       41.20      6.10 o
   1  12   3      564.34      465.18      8.01 o
   2  12   3        2.09       10.11      6.68 <
   3  12   3      119.38       71.33     11.25 o
   4  12   3      253.50      268.35     16.97 o
   5  12   3      351.57      306.69     22.89 o
   6  12   3      313.87      354.75     30.90 o
   7  12   3       20.90       19.84     19.26 <
   8  12   3      215.53      219.52     17.17 o
  -9  13   3       17.95       40.05     24.22 <
  -8  13   3       33.67       40.05     22.51 <
  -7  13   3     1036.17     1042.50     27.66 o
  -6  13   3      368.72      431.04     27.46 o
  -5  13   3       20.20       47.11     22.12 <
  -4  13   3       31.40       25.56     14.88 <
  -3  13   3     1980.10     1729.69     14.69 o
  -2  13   3       56.09       18.88      6.48 <
  -1  13   3     4155.48     4312.68     20.79 o
   0  13   3     1070.73      937.80      9.35 o
   1  13   3     1328.04     1212.06     12.78 o
   2  13   3       80.87       55.50      7.44 o
   3  13   3      166.80      106.42     12.21 o
   4  13   3       20.48       18.12     18.88 <
   5  13   3      897.71      951.53     24.60 o
   6  13   3     1121.29     1213.39     33.57 o
   7  13   3     1714.47     1660.45     27.85 o
   8  13   3      601.99      605.55     20.79 o
  -8  14   3      528.72      499.13     23.08 o
  -7  14   3       94.58       66.56     20.60 o
  -6  14   3      880.31      915.10     30.52 o
  -5  14   3      339.17      448.59     23.65 o
  -4  14   3      733.80      789.22     20.03 o
  -3  14   3     4450.81     4009.43     18.31 o
  -2  14   3       22.47       36.24      7.44 o
  -1  14   3     5411.76     5470.38     24.41 o
   0  14   3     2639.62     2735.76     20.60 o
   1  14   3     1330.40     1059.86     18.50 o
   2  14   3        1.82       -0.57      7.82 <
   3  14   3      110.47      158.30     12.78 o
   4  14   3      114.05      119.97     17.74 o
   5  14   3     3433.80     3971.47     31.85 o
   6  14   3       95.95      115.58     30.13 o
   7  14   3      455.97      497.79     27.46 o
   8  14   3      377.48      311.84     19.07 o
  -8  15   3      807.85      807.15     22.70 o
  -7  15   3        0.97       46.35     20.22 <
  -6  15   3      112.53      123.02     21.17 o
  -5  15   3      725.80      712.74     34.14 o
  -4  15   3     1706.36     1764.78     22.89 o
  -3  15   3      138.02      111.19     10.49 o
  -2  15   3      980.26      972.51     11.82 o
  -1  15   3        6.57       -3.62      7.82 <
   0  15   3      800.68      836.33     12.78 o
   1  15   3      646.99      600.59     14.30 o
   2  15   3     3848.79     3333.88     16.40 o
   3  15   3     1160.07     1091.33     14.69 o
   4  15   3       22.39       22.70     19.64 <
   5  15   3     1787.04     1927.66     27.46 o
   6  15   3      396.13      416.54     30.90 o
   7  15   3     1541.76     1466.68     29.75 o
   8  15   3       22.57        5.91     16.40 <
  -8  16   3     2448.03     2262.19     28.99 o
  -7  16   3      268.31      333.39     23.08 o
  -6  16   3     3611.54     3986.16     33.19 o
  -5  16   3        2.10       19.07     26.89 <
  -4  16   3     2608.38     2591.00     25.37 o
  -3  16   3      545.16      529.26     12.21 o
  -2  16   3     1642.26     1599.42     13.92 o
  -1  16   3      588.49      516.29     10.49 o
   0  16   3     1086.10     1032.01     14.50 o
   1  16   3       87.98       63.13     12.02 o
   2  16   3      141.01      120.35      9.54 o
   3  16   3      124.04      106.42     12.21 o
   4  16   3      287.20      244.32     18.88 o
   5  16   3      122.67      131.98     25.94 o
   6  16   3      748.91      755.84     31.47 o
   7  16   3       35.72       77.63     23.65 o
   8  16   3     1160.35      990.06     21.36 o
  -8  17   3        1.61        9.54     20.41 <
  -7  17   3      412.45      443.05     22.12 o
  -6  17   3     1002.80     1095.53     25.37 o
  -5  17   3      382.42      352.84     23.84 o
  -4  17   3     1692.45     1874.83     24.22 o
  -3  17   3      677.14      689.28     14.50 o
  -2  17   3     6568.75     6826.82     26.32 o
  -1  17   3        9.38        3.62      9.92 <
   0  17   3     1095.37     1238.00     16.21 o
   1  17   3      238.83      238.98     12.40 o
   2  17   3       63.49       32.61     10.49 o
   3  17   3     1274.10     1302.65     17.55 o
   4  17   3     3847.05     4090.10     27.27 o
   5  17   3       40.83       29.37     24.03 <
   6  17   3     3710.17     4000.65     39.29 o
   7  17   3      148.85      122.06     19.26 o
  -8  18   3        1.15       17.17     20.22 <
  -7  18   3     1139.74     1149.88     24.41 o
  -6  18   3     3076.01     3173.86     30.13 o
  -5  18   3      841.89      895.07     24.79 o
  -4  18   3       29.81       12.02     16.59 <
  -3  18   3      108.48       96.32     13.92 o
  -2  18   3        1.79       -1.53     12.02 <
  -1  18   3      315.29      314.32     12.40 o
   0  18   3      220.24      210.94     12.40 o
   1  18   3       15.86        1.91     12.97 <
   2  18   3      724.26      721.51     14.88 o
   3  18   3        6.57        3.62     14.30 <
   4  18   3     1611.37     1807.69     25.56 o
   5  18   3      861.50      932.07     30.52 o
   6  18   3       29.81       65.99     27.85 <
   7  18   3        0.54       11.82     15.83 <
  -7  19   3     1163.68     1079.12     21.74 o
  -6  19   3       98.88      106.42     20.41 o
  -5  19   3     1925.85     2200.78     32.61 o
  -4  19   3       99.13       46.92     18.50 <
  -3  19   3      277.83      300.58     13.73 o
  -2  19   3      549.44      634.92     15.64 o
  -1  19   3       10.46        8.01     12.59 <
   0  19   3     3187.28     3689.39     29.94 o
   1  19   3      306.99      435.24     18.31 o
   2  19   3     1584.86     1655.31     18.31 o
   3  19   3     1074.52     1040.03     20.03 o
   4  19   3      493.29      542.99     21.74 o
   5  19   3        1.50        8.96     30.71 <
   6  19   3       66.49       67.90     28.99 <
   7  19   3        0.11       29.75     25.37 <
  -7  20   3        2.51       28.61     20.98 <
  -6  20   3       26.38       56.84     25.94 <
  -5  20   3      791.81      764.24     27.27 o
  -4  20   3      293.67      275.22     18.50 o
  -3  20   3      165.10      192.25     15.26 o
  -2  20   3     4057.53     4557.19     30.90 o
  -1  20   3      375.36      426.27     14.69 o
   0  20   3        4.63       19.84     16.21 <
   1  20   3       62.88       58.93     14.30 o
   2  20   3      990.16     1085.04     19.45 o
   3  20   3      209.70      240.50     23.65 o
   4  20   3      861.91      942.76     22.12 o
   5  20   3       40.81       55.69     28.80 <
   6  20   3        2.94        9.35     28.42 <
   7  20   3      198.44      193.97     15.07 o
  -7  21   3      508.95      448.20     17.36 o
  -6  21   3       14.89       49.21     22.70 <
  -5  21   3      541.56      451.45     24.41 o
  -4  21   3      967.93     1080.65     19.07 o
  -3  21   3        7.87       -1.91     20.79 <
  -2  21   3     4225.80     4766.99     37.19 o
  -1  21   3     1027.14     1322.30     24.03 o
   0  21   3      295.18      338.16     18.69 o
   1  21   3      371.62      349.22     16.78 o
   2  21   3      127.25      163.07     19.07 o
   3  21   3    10123.76    11256.04     63.51 o
   4  21   3      671.99      703.39     28.04 o
   5  21   3      244.11      244.13     29.37 o
   6  21   3     1295.25     1397.83     27.27 o
  -6  22   3      204.20      172.80     21.36 o
  -5  22   3     1719.64     1970.57     33.19 o
  -4  22   3      683.08      618.90     23.27 o
  -3  22   3       32.79       32.61     14.50 <
  -2  22   3       77.06       71.90     14.30 o
  -1  22   3     2010.45     2504.41     29.37 o
   0  22   3      160.32      121.11     14.50 o
   1  22   3     4101.87     4326.22     26.89 o
   2  22   3      578.54      603.84     21.17 o
   3  22   3     3096.79     3277.23     37.95 o
   4  22   3        1.35      -14.88     23.46 <
   5  22   3     1563.19     1612.20     35.28 o
   6  22   3      246.68      224.67     16.59 o
  -6  23   3        4.80       28.23     20.79 <
  -5  23   3       46.67       47.49     22.89 <
  -4  23   3        1.10       11.25     18.50 <
  -3  23   3       16.96       23.65     16.02 <
  -2  23   3      145.24      149.53     14.50 o
  -1  23   3      735.00      812.68     22.31 o
   0  23   3        7.49       25.94     18.88 <
   1  23   3     2418.70     2785.35     36.81 o
   2  23   3       30.97       49.02     15.45 o
   3  23   3     1442.90     1686.58     26.32 o
   4  23   3       56.36       32.61     15.45 <
   5  23   3      684.33      618.71     26.51 o
   6  23   3       47.65       47.49     40.62 <
  -6  24   3       47.04       30.52     24.79 <
  -5  24   3       90.04       57.41     20.79 <
  -4  24   3      232.93      255.95     24.79 o
  -3  24   3      993.94     1113.65     17.74 o
  -2  24   3      817.63      947.14     20.03 o
  -1  24   3      228.35      250.80     14.69 o
   0  24   3      421.89      461.56     19.07 o
   1  24   3       85.12      121.68     18.50 o
   2  24   3       12.05        8.58     16.97 <
   3  24   3      326.20      281.51     19.26 o
   4  24   3      309.16      287.80     28.61 o
   5  24   3      107.48       91.93     24.99 o
  -5  25   3       66.01       94.79     24.60 o
  -4  25   3        4.25       17.55     20.60 <
  -3  25   3     3555.27     3645.91     39.86 o
  -2  25   3       29.47       54.93     13.35 o
  -1  25   3     1922.60     1810.17     20.22 o
   0  25   3      417.29      398.81     16.78 o
   1  25   3       56.54       79.91     17.93 o
   2  25   3      412.18      427.99     24.41 o
   3  25   3      419.86      400.71     23.84 o
   4  25   3      101.38      112.15     35.28 o
   5  25   3      270.37      237.45     44.82 o
  -5  26   3      183.76      194.54     29.37 o
  -4  26   3       22.15       38.34     18.31 <
  -3  26   3     1361.24     1427.77     23.08 o
  -2  26   3      489.12      474.72     16.02 o
  -1  26   3     2109.46     2261.62     23.27 o
   0  26   3       55.81       37.38     16.59 <
   1  26   3     2596.58     3057.71     30.13 o
   2  26   3       79.49       99.75     15.64 o
   3  26   3      507.32      405.86     19.64 o
   4  26   3      883.78      769.39     21.17 o
  -4  27   3      308.32      214.18     16.97 o
  -3  27   3      114.58      179.47     18.12 o
  -2  27   3        1.28       11.44     14.11 <
  -1  27   3       25.10       60.08     12.78 o
   0  27   3       46.54       46.73     16.21 <
   1  27   3      712.52      593.73     23.65 o
   2  27   3      236.98      158.49     18.88 o
   3  27   3      647.42      643.70     20.79 o
   4  27   3       28.20        9.92     22.31 <
  -3  28   3      216.42      191.87     23.65 o
  -2  28   3      162.08      127.02     14.88 o
  -1  28   3      751.67      633.78     20.22 o
   0  28   3      651.99      498.75     19.45 o
   1  28   3      133.18      150.29     17.93 o
   2  28   3       17.37       10.68     15.64 <
   3  28   3      198.78      180.43     14.69 o
  -2  29   3       45.89       61.60     13.16 o
  -1  29   3      387.92      332.05     24.41 o
   0  29   3        5.94       12.40     14.88 <
   1  29   3      102.97       48.63     15.07 o
   2  29   3      268.16      299.63     15.83 o
  -1  30   3        0.54        4.39     16.78 <
   0  30   3      150.94      131.22     21.17 o
   1  30   3      302.39      295.62     23.08 o
  -9   0   4      613.57      582.48     29.18 o
  -8   0   4     2663.58     3032.53     47.49 o
  -7   0   4      838.48      905.95     30.33 o
  -6   0   4     5775.18     5881.59     29.18 o
  -5   0   4      414.97      411.78     13.73 o
  -4   0   4     1048.06     1074.93     11.44 o
  -3   0   4     3961.18     3865.24     23.27 o
  -2   0   4    64759.75    67465.27     61.60 o
  -1   0   4      301.44      337.20      9.73 o
   0   0   4    49645.09    59866.58    199.88 o
   1   0   4     4211.80     4466.79     20.98 o
   2   0   4       43.97       35.09     10.30 o
   3   0   4      623.25      568.36     18.12 o
   4   0   4    11283.62    10014.60     61.03 o
   5   0   4        6.87       40.24     18.50 <
   6   0   4    18037.07    21152.96    109.48 o
   7   0   4      194.43      217.81     25.94 o
   8   0   4     4969.33     5837.91     74.76 o
   9   0   4      246.04      267.02     32.80 o
  -9   1   4       11.97       36.24     18.69 <
  -8   1   4      185.62      229.44     20.60 o
  -7   1   4        0.30        0.95     20.60 <
  -6   1   4        6.69       15.64     12.02 <
  -5   1   4        4.79        3.81      9.73 <
  -4   1   4     4092.17     3719.91     12.59 o
  -3   1   4      607.97      649.42      9.35 o
  -2   1   4   159697.27   177414.03    340.82 o
  -1   1   4      259.78      288.38      7.06 o
   0   1   4    56944.64    66074.69    227.92 o
   1   1   4     1024.50     1109.26      9.54 o
   2   1   4    25956.46    26906.00     43.29 o
   3   1   4      120.77       98.99      9.73 o
   4   1   4     1080.77      875.81     11.06 o
   5   1   4      284.67      255.76     14.30 o
   6   1   4      244.83      209.42     19.84 o
   7   1   4      413.32      411.97     21.36 o
   8   1   4      130.50      108.33     31.47 o
   9   1   4       51.31       37.76     21.93 <
  -9   2   4      567.67      558.63     18.50 o
  -8   2   4     1244.82     1595.61     23.46 o
  -7   2   4        7.95        7.44     18.88 <
  -6   2   4     2196.85     2286.42     16.97 o
  -5   2   4      288.08      263.39      9.92 o
  -4   2   4      839.53      812.30      8.58 o
  -3   2   4     2918.22     3026.24     15.64 o
  -2   2   4    20276.58    22163.62     30.33 o
  -1   2   4     7396.41     8380.66     15.83 o
   0   2   4     9815.59    11054.63     19.84 o
   1   2   4       23.61       41.77     10.30 o
   2   2   4    17309.71    18232.58     31.47 o
   3   2   4     8639.13     8384.09     35.86 o
   4   2   4        5.87        7.63      9.73 <
   5   2   4      206.88      188.06     13.35 o
   6   2   4     1048.96     1060.24     21.55 o
   7   2   4        0.07      -17.74     36.24 <
   8   2   4     3822.36     4658.27     49.59 o
   9   2   4       24.70       17.55     21.74 <
  -9   3   4      485.29      483.11     16.21 o
  -8   3   4     1642.74     2027.41     26.51 o
  -7   3   4       39.63       39.10     17.55 <
  -6   3   4     5565.06     5844.59     23.08 o
  -5   3   4     1175.60     1167.81     12.21 o
  -4   3   4      145.67      127.21      7.44 o
  -3   3   4      181.42      234.21      7.44 o
  -2   3   4    19880.49    21493.41     29.56 o
  -1   3   4    66004.14    76210.40    121.87 o
   0   3   4      839.91      803.72      7.63 o
   1   3   4      162.84      214.18     10.87 o
   2   3   4    13289.42    14048.45     28.04 o
   3   3   4    10730.78    10413.22     59.70 o
   4   3   4       89.67       54.55      9.35 o
   5   3   4     1666.21     1516.46     17.17 o
   6   3   4      405.01      443.82     18.88 o
   7   3   4     1623.84     1807.31     31.47 o
   8   3   4       11.70       32.80     20.22 <
   9   3   4      445.11      471.09     24.03 o
  -9   4   4      336.93      276.93     15.64 o
  -8   4   4      832.03     1025.34     24.03 o
  -7   4   4      868.99      939.51     18.69 o
  -6   4   4     5873.33     6081.09     23.46 o
  -5   4   4        1.74        3.81     12.59 <
  -4   4   4     1609.07     1448.37     10.49 o
  -3   4   4     1424.99     1254.78      9.92 o
  -2   4   4    11814.18    12068.14     30.52 o
  -1   4   4   103611.13   120382.77    192.82 o
   0   4   4     3682.13     4345.87     12.97 o
   1   4   4      729.37      771.10     12.97 o
   2   4   4       22.36       43.10      7.82 o
   3   4   4      280.96      271.97     17.74 o
   4   4   4     2087.77     1677.43     13.35 o
   5   4   4      147.09      157.92     14.11 o
   6   4   4       38.14       31.09     20.98 <
   7   4   4     1612.63     1654.73     26.32 o
   8   4   4       33.41       34.71     19.84 <
   9   4   4      216.62      215.52     21.36 o
  -9   5   4       75.18       71.52     13.35 o
  -8   5   4        9.39       27.46     18.31 <
  -7   5   4       73.97       68.09     15.45 o
  -6   5   4      118.21       77.43     14.30 o
  -5   5   4     3087.56     3016.32     16.59 o
  -4   5   4      410.52      370.39      9.15 o
  -3   5   4      968.81      788.27      8.39 o
  -2   5   4      643.27      566.45      9.54 o
  -1   5   4    68278.35    77112.73     80.67 o
   0   5   4      171.69      186.53      6.48 o
   1   5   4     3043.04     3834.72     14.88 o
   2   5   4      434.08      379.16      8.20 o
   3   5   4        8.97       11.63     10.49 <
   4   5   4     1776.24     1630.13     13.35 o
   5   5   4     3678.82     3610.24     23.46 o
   6   5   4      224.34      215.33     21.93 o
   7   5   4     4252.77     4847.47     33.57 o
   8   5   4        4.15       25.37     22.12 <
   9   5   4      517.52      454.50     31.47 o
  -9   6   4       55.32       32.23     12.59 <
  -8   6   4       80.85       72.48     19.45 o
  -7   6   4      513.73      509.05     17.93 o
  -6   6   4      563.18      589.34     16.40 o
  -5   6   4     2873.20     2661.95     17.36 o
  -4   6   4       13.32        6.68      8.01 <
  -3   6   4     4338.49     4094.87     17.17 o
  -2   6   4    12031.53    13002.32     43.49 o
  -1   6   4     8931.25     8686.39     19.26 o
   0   6   4      808.86     1003.22      7.44 o
   1   6   4        0.55       11.44      9.73 <
   2   6   4       26.54       19.26      6.29 o
   3   6   4      519.71      650.37      8.96 o
   4   6   4       10.67       18.50     11.63 <
   5   6   4       28.70       27.66     17.55 <
   6   6   4       59.20       88.31     22.31 o
   7   6   4     1320.52     1497.00     26.70 o
   8   6   4       16.83       16.78     19.26 <
   9   6   4      159.02      146.67     26.13 o
  -9   7   4      941.13      826.41     16.40 o
  -8   7   4     1366.41     1521.42     22.89 o
  -7   7   4     2428.68     2659.09     22.31 o
  -6   7   4     1307.69     1293.50     17.36 o
  -5   7   4      274.84      220.29     12.21 o
  -4   7   4        3.83        5.34      8.01 <
  -3   7   4      363.75      341.59     13.35 o
  -2   7   4     6416.12     6481.80     21.93 o
  -1   7   4      480.70      302.49      8.77 o
   0   7   4     4143.05     4524.20     12.21 o
   1   7   4    13896.01    15733.31     41.01 o
   2   7   4     2677.31     2716.88     15.26 o
   3   7   4    37271.88    35910.91     43.29 o
   4   7   4     1008.21     1054.52     14.69 o
   5   7   4      133.78      168.98     16.59 o
   6   7   4      108.15      137.13     25.75 o
   7   7   4      262.40      231.16     22.70 o
   8   7   4      108.09       67.52     16.78 o
  -9   8   4       68.27       58.93     12.59 o
  -8   8   4        0.85        8.96     19.07 <
  -7   8   4      815.91      791.70     18.88 o
  -6   8   4      104.41       90.98     15.07 o
  -5   8   4     1843.69     1676.09     15.83 o
  -4   8   4     2464.49     2124.68     11.82 o
  -3   8   4      916.93      748.79     12.02 o
  -2   8   4     5935.74     5745.79     25.75 o
  -1   8   4     4300.76     4368.37     19.64 o
   0   8   4     4599.99     4783.01     17.17 o
   1   8   4     4090.10     4491.01     23.46 o
   2   8   4     1079.44     1130.43     11.63 o
   3   8   4     3336.03     3077.54     14.11 o
   4   8   4     5978.93     5914.77     27.66 o
   5   8   4       97.92       97.08     17.55 o
   6   8   4       33.10       96.32     25.56 o
   7   8   4     2253.32     2237.78     29.37 o
   8   8   4      313.75      346.36     18.12 o
  -9   9   4       50.34       53.78     13.54 o
  -8   9   4       21.71       42.53     18.12 <
  -7   9   4     2086.93     2224.81     21.55 o
  -6   9   4        0.76       17.36     15.83 <
  -5   9   4     4371.51     4304.67     20.60 o
  -4   9   4      213.26      217.62      9.35 o
  -3   9   4     6187.31     5248.38     24.22 o
  -2   9   4     1191.78     1171.82     11.63 o
  -1   9   4     1957.83     2070.51     15.45 o
   0   9   4     4326.58     4145.80     18.69 o
   1   9   4     3369.54     3782.46     18.12 o
   2   9   4     1067.40      921.97      8.39 o
   3   9   4        8.16       22.31      9.35 <
   4   9   4        1.01       10.87     18.88 <
   5   9   4      333.23      321.75     20.41 o
   6   9   4      119.83      135.41     26.32 o
   7   9   4      124.30      136.94     23.65 o
   8   9   4      388.74      413.30     20.03 o
  -9  10   4       15.94       -0.95     16.97 <
  -8  10   4       96.38       65.23     15.45 o
  -7  10   4       25.61       18.31     16.40 <
  -6  10   4      976.00      967.36     17.17 o
  -5  10   4     1347.78     1368.64     17.74 o
  -4  10   4      868.71      744.02     15.45 o
  -3  10   4    12400.88    10508.96     32.42 o
  -2  10   4     9298.60     8856.71     20.79 o
  -1  10   4     3337.40     3784.56     14.30 o
   0  10   4     4299.05     4659.80     16.59 o
   1  10   4     1338.83     1363.88      9.73 o
   2  10   4      170.47      140.37      6.29 o
   3  10   4       28.63       41.01     11.44 o
   4  10   4        9.77       10.49     17.74 <
   5  10   4      295.17      275.79     22.89 o
   6  10   4       65.95      165.55     30.71 o
   7  10   4      364.09      306.30     22.51 o
   8  10   4      506.41      386.60     19.64 o
  -9  11   4      119.90       70.38     17.36 o
  -8  11   4       54.16       61.22     20.41 <
  -7  11   4        5.53        8.01     18.12 <
  -6  11   4      510.21      529.07     17.93 o
  -5  11   4      900.29      981.28     19.07 o
  -4  11   4      143.23      122.64     12.97 o
  -3  11   4     1742.15     1615.44     13.92 o
  -2  11   4     1092.40      966.21     10.87 o
  -1  11   4     5562.57     5460.27     14.50 o
   0  11   4     8810.91     8509.97     21.93 o
   1  11   4      171.82      176.61      5.53 o
   2  11   4      158.43      107.38      6.29 o
   3  11   4      251.20      224.67     13.16 o
   4  11   4     1529.93     1496.24     20.41 o
   5  11   4      448.28      490.93     24.41 o
   6  11   4       91.03       99.37     29.94 o
   7  11   4      353.43      402.81     22.31 o
   8  11   4       46.23       16.21     17.36 <
  -9  12   4      150.99       99.94     16.02 o
  -8  12   4      208.27      197.21     23.65 o
  -7  12   4       11.86       15.64     25.37 <
  -6  12   4     7103.76     7570.65     33.95 o
  -5  12   4      158.13      174.90     19.45 o
  -4  12   4     3866.06     3989.40     23.84 o
  -3  12   4      424.44      318.13     11.06 o
  -2  12   4     6757.87     5590.73     21.17 o
  -1  12   4     3793.02     3514.11     12.78 o
   0  12   4     3104.32     2728.90     13.54 o
   1  12   4        3.70       -3.24      7.44 <
   2  12   4       88.08       65.99      7.82 o
   3  12   4      250.91      258.62     13.92 o
   4  12   4     4252.36     4124.05     26.32 o
   5  12   4       55.33       54.55     23.27 <
   6  12   4     4769.92     5137.76     48.63 o
   7  12   4      223.35      160.78     23.65 o
   8  12   4      640.77      641.22     16.97 o
  -9  13   4       13.11       -4.58     25.18 <
  -8  13   4      373.98      393.08     23.08 o
  -7  13   4      267.16      320.99     23.65 o
  -6  13   4     2295.43     2473.33     26.89 o
  -5  13   4      234.97      255.00     22.70 o
  -4  13   4      534.50      561.11     18.69 o
  -3  13   4      627.55      643.51     11.63 o
  -2  13   4      791.17      613.75      9.92 o
  -1  13   4       11.63       18.12      6.68 <
   0  13   4      262.42      199.31      7.44 o
   1  13   4      146.80      123.78      8.77 o
   2  13   4      313.19      230.97      8.96 o
   3  13   4      275.27      314.32     15.07 o
   4  13   4      993.71     1096.48     20.98 o
   5  13   4      167.65      179.09     24.03 o
   6  13   4     1960.69     2294.04     35.86 o
   7  13   4        1.91       20.03     31.47 <
   8  13   4      624.24      725.33     23.27 o
  -8  14   4       96.40      154.49     20.79 o
  -7  14   4      866.44      931.69     29.75 o
  -6  14   4     2273.66     2410.01     29.37 o
  -5  14   4     1003.28     1028.20     22.31 o
  -4  14   4        7.02       23.65     16.59 <
  -3  14   4     3319.81     3199.61     16.40 o
  -2  14   4      311.71      222.19      9.15 o
  -1  14   4     5601.00     5575.28     25.18 o
   0  14   4     5597.16     5292.63     27.85 o
   1  14   4      400.65      329.19      9.92 o
   2  14   4        2.97        6.87      8.39 <
   3  14   4      251.25      301.16     15.64 o
   4  14   4      870.30      835.19     20.79 o
   5  14   4      120.07      144.57     23.84 o
   6  14   4      115.60      150.29     29.94 o
   7  14   4       55.20       45.77     25.56 <
   8  14   4      518.08      363.90     16.97 o
  -8  15   4       76.72       36.43     19.26 <
  -7  15   4     1913.97     1947.11     27.66 o
  -6  15   4       55.84       89.07     26.32 o
  -5  15   4     4072.19     4350.64     31.28 o
  -4  15   4       43.67       34.14     15.26 <
  -3  15   4     3397.10     3240.80     17.17 o
  -2  15   4      195.30      207.32      9.73 o
  -1  15   4    10494.38    10414.94     34.52 o
   0  15   4      125.53      109.29     10.11 o
   1  15   4     1388.62     1362.35     15.26 o
   2  15   4       48.67       38.72      9.15 o
   3  15   4      343.86      392.51     16.59 o
   4  15   4      508.59      519.73     20.79 o
   5  15   4      380.10      440.96     24.41 o
   6  15   4      570.44      636.83     31.85 o
   7  15   4      722.03      641.79     26.13 o
   8  15   4        1.09        3.81     17.74 <
  -8  16   4      958.31      985.10     21.74 o
  -7  16   4     1155.26     1183.45     28.61 o
  -6  16   4      858.77      907.28     23.27 o
  -5  16   4        2.78       58.55     23.27 <
  -4  16   4     1416.40     1581.69     19.07 o
  -3  16   4      134.53      148.38     11.44 o
  -2  16   4      144.50      108.71     10.11 o
  -1  16   4        5.67       -0.95     11.44 <
   0  16   4       17.34       20.60     10.87 <
   1  16   4      280.40      239.17     14.30 o
   2  16   4      138.07      124.35     10.11 o
   3  16   4       41.50       29.37     13.73 <
   4  16   4      551.65      517.25     18.50 o
   5  16   4     1656.13     1890.66     27.85 o
   6  16   4      278.43      339.11     30.71 o
   7  16   4      248.11      319.08     24.22 o
  -8  17   4        8.58        5.91     16.02 <
  -7  17   4       14.92        6.48     21.74 <
  -6  17   4        0.85       41.01     23.27 <
  -5  17   4     1263.03     1279.19     22.89 o
  -4  17   4     1894.42     2042.67     22.12 o
  -3  17   4     1315.93     1280.91     14.30 o
  -2  17   4     2273.78     2420.49     18.69 o
  -1  17   4       60.54       43.68     11.25 o
   0  17   4      312.17      298.10     17.93 o
   1  17   4      310.76      296.01     15.83 o
   2  17   4       21.61       27.85     10.30 <
   3  17   4     4437.22     4520.95     32.61 o
   4  17   4       95.70       79.15     17.55 o
   5  17   4      110.17       96.70     26.13 o
   6  17   4       11.87       15.45     28.42 <
   7  17   4       72.57       86.40     18.12 o
  -8  18   4      127.56      131.98     20.41 o
  -7  18   4     1149.44     1124.71     22.89 o
  -6  18   4      312.94      329.95     21.17 o
  -5  18   4        0.18       48.06     23.46 <
  -4  18   4      427.54      377.83     18.69 o
  -3  18   4       31.32       60.27     12.21 o
  -2  18   4        4.62       -0.95     11.82 <
  -1  18   4      629.31      680.32     16.21 o
   0  18   4      350.77      369.63     14.11 o
   1  18   4      128.25       85.06     13.16 o
   2  18   4      583.42      628.82     13.73 o
   3  18   4     2706.30     2992.10     25.56 o
   4  18   4     1431.54     1454.28     22.89 o
   5  18   4        2.20       19.26     24.79 <
   6  18   4       11.28       74.76     28.04 <
   7  18   4     1954.76     1906.68     22.31 o
  -7  19   4      937.06     1010.08     20.60 o
  -6  19   4       25.60       27.85     18.88 <
  -5  19   4     1030.55     1113.26     26.70 o
  -4  19   4        3.77       -1.72     16.97 <
  -3  19   4     3543.28     3689.96     25.56 o
  -2  19   4     1650.52     1820.85     20.60 o
  -1  19   4    11908.10    13095.20     51.31 o
   0  19   4        7.27        5.15     15.83 <
   1  19   4     2521.61     2877.85     35.28 o
   2  19   4     2393.32     2789.17     24.60 o
   3  19   4    15791.62    17103.10     50.54 o
   4  19   4      503.44      480.25     22.31 o
   5  19   4     4644.63     5034.39     42.34 o
   6  19   4       72.42       76.29     26.70 <
   7  19   4      106.66       94.98     13.73 o
  -7  20   4      139.13      179.66     18.50 o
  -6  20   4      751.44      722.09     23.65 o
  -5  20   4      202.54      207.13     22.70 o
  -4  20   4      284.36      283.42     15.26 o
  -3  20   4      623.11      729.91     16.97 o
  -2  20   4       66.76       52.45     14.30 o
  -1  20   4     1486.41     1576.92     24.79 o
   0  20   4      316.74      298.87     18.31 o
   1  20   4       11.33       18.69     14.88 <
   2  20   4     4609.08     5131.85     30.90 o
   3  20   4     1112.24     1157.13     24.99 o
   4  20   4     2098.58     2078.52     26.70 o
   5  20   4      133.02      122.06     28.23 o
   6  20   4      138.40      116.91     28.04 o
  -7  21   4      124.72      139.61     16.78 o
  -6  21   4      531.17      473.38     20.03 o
  -5  21   4      310.26      274.84     21.74 o
  -4  21   4      131.15      148.00     17.36 o
  -3  21   4       21.64       42.15     14.69 <
  -2  21   4     1416.83     1653.59     23.84 o
  -1  21   4      474.38      499.70     18.69 o
   0  21   4      831.26      846.63     22.12 o
   1  21   4     2822.90     3310.04     39.67 o
   2  21   4      225.44      256.14     20.22 o
   3  21   4      215.48      188.63     24.60 o
   4  21   4      755.09      738.68     22.31 o
   5  21   4        6.10       20.41     29.56 <
   6  21   4       58.88       38.91     27.85 <
  -6  22   4      523.18      555.01     21.55 o
  -5  22   4      545.38      538.23     26.32 o
  -4  22   4      695.47      779.69     27.85 o
  -3  22   4      151.88      186.53     14.69 o
  -2  22   4       17.11       16.40     16.78 <
  -1  22   4        0.33       16.02     16.97 <
   0  22   4       94.99       95.36     16.21 o
   1  22   4      550.09      597.35     18.12 o
   2  22   4     2202.92     2551.90     37.76 o
   3  22   4      243.74      224.29     19.07 o
   4  22   4      190.94      141.33     19.07 o
   5  22   4       91.98      100.70     31.47 o
   6  22   4      441.55      331.86     15.83 o
  -6  23   4      206.21      176.04     19.07 o
  -5  23   4      547.93      610.32     25.18 o
  -4  23   4        0.84       17.74     22.89 <
  -3  23   4     1391.55     1422.81     18.69 o
  -2  23   4     1234.94     1396.87     22.12 o
  -1  23   4      607.93      675.74     19.64 o
   0  23   4       10.08       -4.20     16.02 <
   1  23   4     1386.24     1589.12     32.61 o
   2  23   4      297.22      274.84     19.45 o
   3  23   4       22.70       18.31     19.84 <
   4  23   4       85.79       99.56     22.89 o
   5  23   4      104.72      119.01     25.94 o
  -6  24   4        4.24       15.45     24.79 <
  -5  24   4      734.66      789.41     24.03 o
  -4  24   4      228.91      276.93     24.99 o
  -3  24   4     1455.75     1419.38     32.23 o
  -2  24   4      354.91      424.17     17.93 o
  -1  24   4      938.23      923.68     17.93 o
   0  24   4      714.60      777.40     17.36 o
   1  24   4      641.86      752.22     22.51 o
   2  24   4     3200.57     3818.70     42.72 o
   3  24   4      203.82      236.31     18.88 o
   4  24   4      197.99      183.29     16.78 o
   5  24   4       37.94       16.59     25.75 <
  -5  25   4      401.09      297.15     20.41 o
  -4  25   4        1.58        5.15     20.98 <
  -3  25   4        6.65       -0.95     22.89 <
  -2  25   4      344.50      264.92     14.11 o
  -1  25   4      122.07      126.45     14.11 o
   0  25   4       72.78      110.24     15.26 o
   1  25   4      417.53      407.01     24.99 o
   2  25   4      168.05      167.46     16.78 o
   3  25   4       15.97       16.97     20.03 <
   4  25   4      335.75      278.27     37.00 o
   5  25   4        5.50        2.48     33.95 <
  -5  26   4      131.79      149.15     27.85 o
  -4  26   4      169.63      110.05     19.07 o
  -3  26   4     1235.95     1233.23     27.66 o
  -2  26   4      327.45      303.44     15.07 o
  -1  26   4     2478.49     2524.63     24.03 o
   0  26   4      525.87      702.06     24.79 o
   1  26   4       64.65       63.32     20.22 o
   2  26   4       71.26       68.47     20.22 o
   3  26   4      274.11      254.24     16.02 o
   4  26   4      444.45      434.85     51.31 o
  -4  27   4      181.17       69.61     21.55 o
  -3  27   4        5.88      -15.64     25.18 <
  -2  27   4      708.55      604.60     17.74 o
  -1  27   4      653.44      646.18     17.55 o
   0  27   4      315.63      287.23     20.79 o
   1  27   4        8.80       11.06     18.12 <
   2  27   4        0.15       31.47     24.22 <
   3  27   4     1250.16     1279.96     49.78 o
  -3  28   4      398.85      330.72     24.79 o
  -2  28   4      311.40      316.79     16.78 o
  -1  28   4       63.19       49.59     11.82 o
   0  28   4      501.12      403.77     19.64 o
   1  28   4       15.92        7.06     19.26 <
   2  28   4       46.21       33.38     15.64 <
   3  28   4       55.07      103.18     20.60 o
  -2  29   4       29.19        8.20     12.59 <
  -1  29   4        0.12       -7.44     19.64 <
   0  29   4       42.64       28.42     14.11 <
   1  29   4     1142.26     1105.83     21.36 o
   2  29   4       57.31       31.09     12.78 <
   0  30   4      162.30      129.31     20.22 o
  -9   1   5      331.27      295.81     19.45 o
  -8   1   5      625.45      642.36     21.17 o
  -7   1   5      733.08      766.72     16.97 o
  -6   1   5     1696.01     1623.26     16.78 o
  -5   1   5       22.73       12.78     10.30 <
  -4   1   5     3276.45     2799.28     11.25 o
  -3   1   5     3023.38     2904.94     13.92 o
  -2   1   5    13850.37    15358.35     28.80 o
  -1   1   5     5119.73     5393.52     15.64 o
   0   1   5       15.48       10.68      7.63 <
   1   1   5      382.93      385.65      9.92 o
   2   1   5      329.98      297.34      8.39 o
   3   1   5    11621.47    10150.59     33.19 o
   4   1   5        1.05       11.82      9.73 <
   5   1   5     5806.51     5919.35     24.03 o
   6   1   5      739.91      755.65     21.93 o
   7   1   5      594.13      693.29     32.61 o
   8   1   5      291.20      302.68     29.75 o
   9   1   5      682.63      686.23     23.84 o
  -9   2   5        3.94        3.24     18.88 <
  -8   2   5       16.96       28.99     18.69 <
  -7   2   5       79.77       77.63     16.59 o
  -6   2   5       75.90       70.76     14.30 o
  -5   2   5      651.32      555.20     11.06 o
  -4   2   5     1318.80     1069.59      8.39 o
  -3   2   5       19.18       25.75      7.63 o
  -2   2   5      454.74      480.25      8.58 o
  -1   2   5    36150.58    39269.39     43.10 o
   0   2   5     2984.09     3429.43     12.59 o
   1   2   5    18618.45    19711.46     45.58 o
   2   2   5      204.70      185.77      7.82 o
   3   2   5    12066.04    10923.98     41.20 o
   4   2   5      133.27      101.47     10.11 o
   5   2   5      520.55      569.70     16.02 o
   6   2   5      716.29      757.18     22.89 o
   7   2   5        6.09        7.82     29.18 <
   8   2   5       99.63       71.14     21.55 o
   9   2   5      171.00      129.88     19.45 o
  -9   3   5       33.61        8.20     16.40 <
  -8   3   5      187.17      189.96     19.07 o
  -7   3   5      223.53      219.52     16.40 o
  -6   3   5      204.83      203.69     15.64 o
  -5   3   5     2992.90     2861.26     15.07 o
  -4   3   5     1647.42     1506.16      9.35 o
  -3   3   5      314.95      332.43      8.39 o
  -2   3   5    24782.40    27203.72     37.95 o
  -1   3   5     9539.80     9691.52     23.08 o
   0   3   5     3873.26     4554.52     14.11 o
   1   3   5      307.21      329.95      8.96 o
   2   3   5     2186.20     2400.85     13.92 o
   3   3   5     4571.76     4093.54     19.07 o
   4   3   5        3.44       17.55     10.87 <
   5   3   5     1086.24     1075.88     18.12 o
   6   3   5      124.48      115.39     22.12 o
   7   3   5       10.72       -4.20     29.75 <
   8   3   5      187.42      196.45     21.55 o
  -9   4   5      170.36      153.34     16.97 o
  -8   4   5      925.34     1125.66     21.74 o
  -7   4   5     1378.49     1500.25     21.17 o
  -6   4   5      456.94      397.66     16.21 o
  -5   4   5     7115.39     6880.80     20.60 o
  -4   4   5      840.70      693.48      8.39 o
  -3   4   5     1323.11     1324.02     12.78 o
  -2   4   5     3698.72     4225.33     15.07 o
  -1   4   5     2907.31     2915.05     13.35 o
   0   4   5      121.36       86.78      6.87 o
   1   4   5      484.98      506.95     12.59 o
   2   4   5     1065.64      926.54     10.11 o
   3   4   5     3856.45     3418.18     16.02 o
   4   4   5     8193.10     7402.81     22.32 o
   5   4   5      311.10      332.82     15.07 o
   6   4   5      594.44      694.24     27.85 o
   7   4   5      170.49      164.41     34.14 o
   8   4   5      513.60      585.91     21.55 o
   9   4   5       33.55       18.31     24.03 <
  -9   5   5      176.42      158.30     14.50 o
  -8   5   5     1018.86     1129.86     21.36 o
  -7   5   5      113.08      121.11     18.31 o
  -6   5   5       24.02       14.30     16.02 <
  -5   5   5     1232.35     1185.93     12.21 o
  -4   5   5     7180.41     6772.46     17.55 o
  -3   5   5     1973.07     2091.49     14.88 o
  -2   5   5     7163.32     7388.70     33.19 o
  -1   5   5     2969.53     3178.63     13.73 o
   0   5   5     1172.46      924.25      8.96 o
   1   5   5     1334.51     1397.06     14.88 o
   2   5   5       18.74       17.74      6.48 <
   3   5   5       12.44       11.25     10.68 <
   4   5   5      373.60      311.45     11.44 o
   5   5   5       35.98       43.29     17.36 <
   6   5   5     4441.56     4852.62     33.95 o
   7   5   5     1098.24     1158.08     27.85 o
   8   5   5      984.70      906.52     22.31 o
  -9   6   5        0.07       -1.91     13.54 <
  -8   6   5      495.28      533.08     18.31 o
  -7   6   5        6.61       -1.91     18.31 <
  -6   6   5      464.36      452.97     16.97 o
  -5   6   5     1064.58     1108.69     13.73 o
  -4   6   5     5435.91     4898.97     17.17 o
  -3   6   5      231.96      165.93     11.63 o
  -2   6   5      955.96      870.66      8.58 o
  -1   6   5     1343.42     1571.20     11.25 o
   0   6   5     6620.79     6917.99     18.12 o
   1   6   5      775.39      904.99     12.97 o
   2   6   5     5755.76     5794.62     20.60 o
   3   6   5     2253.47     2159.39     19.07 o
   4   6   5       83.00       78.58     13.92 o
   5   6   5      665.91      708.54     21.36 o
   6   6   5     1902.63     2072.80     30.13 o
   7   6   5      121.19      147.24     24.79 o
   8   6   5      130.69      134.46     18.69 o
  -9   7   5       15.07       47.87     14.50 o
  -8   7   5      153.59      168.79     16.97 o
  -7   7   5      194.81      171.84     18.69 o
  -6   7   5      567.02      580.38     17.36 o
  -5   7   5      178.22      162.69     10.87 o
  -4   7   5    14293.18    12770.58     25.75 o
  -3   7   5      526.25      454.31     16.21 o
  -2   7   5      582.86      687.18      9.15 o
  -1   7   5     1459.44     1473.93     13.73 o
   0   7   5     2408.68     2330.85     10.49 o
   1   7   5      670.64      652.47     12.02 o
   2   7   5     1937.19     1792.63     12.40 o
   3   7   5     1201.47     1160.37     14.30 o
   4   7   5       62.19       27.66     14.30 <
   5   7   5        1.43       16.78     14.69 <
   6   7   5     4684.30     5064.14     36.05 o
   7   7   5       56.08       69.23     24.79 <
   8   7   5      426.09      465.37     19.45 o
  -9   8   5      100.69       85.64     12.59 o
  -8   8   5      201.53      189.58     17.17 o
  -7   8   5     2342.68     2606.07     21.74 o
  -6   8   5        4.42        2.29     13.73 <
  -5   8   5      857.24      791.70     13.92 o
  -4   8   5     3847.02     3451.56     15.64 o
  -3   8   5      584.11      435.81     13.16 o
  -2   8   5    11447.59     9862.60     22.89 o
  -1   8   5      763.56      737.92     11.63 o
   0   8   5     5288.20     5210.81     23.84 o
   1   8   5       49.44       60.65      7.25 o
   2   8   5    12878.71    12292.06     26.51 o
   3   8   5      449.78      441.72     12.97 o
   4   8   5    12937.38    12560.98     35.67 o
   5   8   5      279.41      291.81     17.55 o
   6   8   5     1920.36     2143.18     31.09 o
   7   8   5     1053.13     1008.75     28.23 o
   8   8   5      327.19      342.73     17.55 o
  -9   9   5       21.45       11.44     13.35 <
  -8   9   5        7.42       22.70     15.26 <
  -7   9   5      762.61      786.55     18.31 o
  -6   9   5     1399.12     1423.57     18.12 o
  -5   9   5     1501.65     1455.23     16.21 o
  -4   9   5      533.89      542.80     10.11 o
  -3   9   5      613.79      443.25     10.68 o
  -2   9   5      828.68      630.35     10.30 o
  -1   9   5       30.36       28.61      7.63 o
   0   9   5     4721.31     4689.94     20.79 o
   1   9   5     2986.82     3214.10     16.78 o
   2   9   5     9249.40     8453.90     25.94 o
   3   9   5     1713.68     1847.56     17.36 o
   4   9   5      116.14      127.60     16.97 o
   5   9   5       36.33       43.10     20.79 <
   6   9   5       57.42       93.84     23.27 o
   7   9   5      786.11      725.52     27.66 o
   8   9   5       26.53       38.34     15.83 <
  -9  10   5        3.04        4.01     16.59 <
  -8  10   5      163.84      123.59     17.93 o
  -7  10   5        0.77        8.39     19.64 <
  -6  10   5     3345.15     3425.81     20.03 o
  -5  10   5     1279.22     1209.96     16.97 o
  -4  10   5       52.28       40.05      9.35 o
  -3  10   5      601.91      529.26     10.68 o
  -2  10   5     3750.07     3612.34     18.69 o
  -1  10   5     4485.50     4639.58     16.78 o
   0  10   5      453.74      379.73      8.96 o
   1  10   5     1882.91     1610.29     11.63 o
   2  10   5      480.12      401.67     10.68 o
   3  10   5      973.68      812.68     15.07 o
   4  10   5     1635.77     1700.70     21.17 o
   5  10   5     4637.12     4844.80     33.95 o
   6  10   5      109.33      128.36     25.75 o
   7  10   5     4414.81     4406.52     37.00 o
   8  10   5      165.00      148.77     16.21 o
  -9  11   5        5.21        8.20     20.60 <
  -8  11   5       84.09       84.30     24.79 o
  -7  11   5       47.63       37.38     19.84 <
  -6  11   5     5597.92     6010.33     26.89 o
  -5  11   5      230.75      246.23     16.78 o
  -4  11   5      630.57      578.85     13.35 o
  -3  11   5        6.40       12.21      8.58 <
  -2  11   5    13930.93    13163.48     35.47 o
  -1  11   5     4558.43     3726.20     13.54 o
   0  11   5      448.47      359.71      6.87 o
   1  11   5     6877.99     6144.60     20.03 o
   2  11   5       39.94       19.64      8.39 <
   3  11   5     1540.32     1527.33     18.12 o
   4  11   5     1498.10     1540.49     21.93 o
   5  11   5      169.86      211.71     24.41 o
   6  11   5       53.29      110.24     26.51 o
   7  11   5       13.53       31.28     24.99 <
   8  11   5       80.29       62.94     13.35 o
  -9  12   5      150.19      132.55     16.40 o
  -8  12   5       12.61        9.35     24.60 <
  -7  12   5       74.87       50.35     22.89 <
  -6  12   5      856.07      881.72     21.74 o
  -5  12   5     2859.57     2991.34     25.18 o
  -4  12   5       44.18       45.01     13.54 o
  -3  12   5      670.99      629.20     10.49 o
  -2  12   5      393.08      383.17      8.20 o
  -1  12   5     1811.49     1771.08     11.06 o
   0  12   5     1173.03     1030.87     10.30 o
   1  12   5     4371.75     3770.64     17.93 o
   2  12   5      131.48      129.12      8.96 o
   3  12   5     2912.80     2988.67     22.51 o
   4  12   5      285.32      323.28     19.64 o
   5  12   5     5169.04     5451.12     36.43 o
   6  12   5       16.28       36.05     34.14 <
   7  12   5      828.45      740.01     24.22 o
   8  12   5        2.21       -9.15     13.54 <
  -8  13   5     1081.85     1094.38     25.18 o
  -7  13   5       47.49       24.03     26.32 <
  -6  13   5     4808.65     5382.65     33.38 o
  -5  13   5      336.67      355.70     19.26 o
  -4  13   5     1140.42     1076.64     17.17 o
  -3  13   5      689.89      602.12     10.87 o
  -2  13   5     4951.90     4533.35     19.26 o
  -1  13   5      181.63      196.83     10.68 o
   0  13   5        1.44        2.48      8.01 <
   1  13   5      234.19      171.65      9.92 o
   2  13   5      730.19      590.49     13.35 o
   3  13   5        2.02       14.69     15.26 <
   4  13   5      299.66      299.44     20.22 o
   5  13   5      166.76      201.79     25.18 o
   6  13   5      274.51      326.52     30.33 o
   7  13   5     1422.43     1369.03     23.08 o
   8  13   5       29.54       12.97     18.50 <
  -8  14   5      511.95      468.42     21.74 o
  -7  14   5      846.67      826.03     27.85 o
  -6  14   5     1222.87     1268.90     24.79 o
  -5  14   5     2077.80     2203.45     23.46 o
  -4  14   5       25.53       17.55     14.69 <
  -3  14   5       29.38       35.28      9.92 o
  -2  14   5      969.33      950.77     12.02 o
  -1  14   5      289.39      221.43     11.25 o
   0  14   5     3788.75     3587.92     18.50 o
   1  14   5        7.98       17.36      9.73 <
   2  14   5      161.22      130.27     12.40 o
   3  14   5      428.35      505.23     17.93 o
   4  14   5       10.52       30.71     31.28 <
   5  14   5     1951.67     1963.90     29.18 o
   6  14   5      316.55      341.97     26.51 o
   7  14   5       19.63       12.21     18.50 <
   8  14   5      121.69       74.76     17.36 o
  -8  15   5       37.30       15.45     22.89 <
  -7  15   5       86.64      111.38     21.36 o
  -6  15   5       68.02       98.99     21.17 o
  -5  15   5      888.66      956.30     21.17 o
  -4  15   5     1825.11     1744.56     19.26 o
  -3  15   5      395.66      380.31     11.06 o
  -2  15   5     7159.66     7284.94     35.67 o
  -1  15   5     2294.46     2235.68     19.26 o
   0  15   5     3159.33     3386.52     25.37 o
   1  15   5     1185.84     1149.31     16.02 o
   2  15   5      121.23      148.00     12.97 o
   3  15   5        6.79       23.08     17.93 <
   4  15   5        4.49       30.71     23.27 <
   5  15   5     3393.87     3783.99     33.57 o
   6  15   5      150.11      172.80     29.94 o
   7  15   5      646.24      601.74     25.37 o
  -8  16   5       10.61        3.43     20.60 <
  -7  16   5      335.84      299.44     21.36 o
  -6  16   5       25.82       41.01     20.41 <
  -5  16   5      109.38      139.80     20.79 o
  -4  16   5     1385.67     1376.46     18.88 o
  -3  16   5       48.72       61.41     10.68 o
  -2  16   5     1728.05     1712.90     19.84 o
  -1  16   5     1538.04     1612.01     18.31 o
   0  16   5     3699.52     3752.52     27.66 o
   1  16   5      329.94      329.19     13.92 o
   2  16   5       18.80       19.07     12.59 <
   3  16   5       17.80       37.76     16.78 <
   4  16   5      719.22      698.44     20.41 o
   5  16   5       32.80       14.50     24.03 <
   6  16   5       12.66       37.19     29.37 <
   7  16   5        3.21        0.57     25.75 <
  -8  17   5       99.17       82.39     16.40 o
  -7  17   5      181.74      245.84     19.45 o
  -6  17   5       90.29       98.60     20.41 o
  -5  17   5       14.46       41.96     20.03 <
  -4  17   5       22.55       22.51     15.26 <
  -3  17   5       50.98       30.13     11.06 <
  -2  17   5     2893.74     3272.08     22.31 o
  -1  17   5       54.34       61.41     13.73 o
   0  17   5      608.19      559.02     15.07 o
   1  17   5       97.36      109.86     15.64 o
   2  17   5      261.18      222.39     13.73 o
   3  17   5      652.52      710.26     19.64 o
   4  17   5      304.71      296.77     19.07 o
   5  17   5      216.70      211.71     23.84 o
   6  17   5     1236.05     1397.64     33.19 o
   7  17   5        3.04      -13.73     22.51 <
  -8  18   5      590.96      454.88     25.56 o
  -7  18   5       19.31       12.40     17.74 <
  -6  18   5      370.34      348.65     20.41 o
  -5  18   5        1.52       45.01     22.51 <
  -4  18   5      297.77      298.29     18.31 o
  -3  18   5      386.17      374.01     12.40 o
  -2  18   5     1799.45     2098.55     20.03 o
  -1  18   5      771.47      788.46     15.45 o
   0  18   5       28.41       22.51     15.45 <
   1  18   5       25.34       37.19     15.83 <
   2  18   5      453.44      552.72     18.88 o
   3  18   5      355.82      336.82     16.40 o
   4  18   5      244.95      236.31     18.69 o
   5  18   5        9.76        4.77     21.36 <
   6  18   5        2.56       28.80     31.85 <
   7  18   5       77.01       62.75     13.73 o
  -7  19   5      210.46      212.28     19.45 o
  -6  19   5      201.70      213.42     21.17 o
  -5  19   5       27.54       72.28     19.07 o
  -4  19   5      118.95       71.90     18.88 o
  -3  19   5       30.89       23.84     13.16 <
  -2  19   5      844.13     1011.42     18.50 o
  -1  19   5       59.62       50.54     14.30 o
   0  19   5      676.14      655.14     20.03 o
   1  19   5       27.99       21.55     12.97 <
   2  19   5     7295.35     9099.89     59.32 o
   3  19   5      254.89      233.07     17.93 o
   4  19   5     2226.12     2217.75     26.51 o
   5  19   5      142.82      155.44     24.99 o
   6  19   5      543.07      517.63     23.46 o
   7  19   5       48.04        0.57     19.84 <
  -7  20   5        3.17       -0.19     20.03 <
  -6  20   5      326.13      347.50     20.22 o
  -5  20   5     1153.15     1265.08     28.99 o
  -4  20   5       21.81       22.12     17.93 <
  -3  20   5      546.98      574.08     16.97 o
  -2  20   5     1178.37     1400.11     20.41 o
  -1  20   5      837.03      960.87     19.26 o
   0  20   5     1289.21     1403.36     24.22 o
   1  20   5       21.61       54.55     15.83 o
   2  20   5     1046.30     1221.60     24.79 o
   3  20   5     3787.07     4195.19     29.37 o
   4  20   5      305.01      337.77     23.27 o
   5  20   5      103.05      137.13     29.56 o
   6  20   5      503.87      367.91     27.27 o
  -7  21   5      610.69      547.00     28.04 o
  -6  21   5      148.06      123.21     18.69 o
  -5  21   5      972.74     1091.71     28.99 o
  -4  21   5      170.23      114.63     21.17 o
  -3  21   5      603.40      594.30     16.78 o
  -2  21   5       12.13        9.35     17.36 <
  -1  21   5      665.65      687.95     22.12 o
   0  21   5      274.91      316.79     20.60 o
   1  21   5     3855.24     4877.23     47.49 o
   2  21   5      393.68      485.40     27.08 o
   3  21   5       99.72       78.77     23.84 o
   4  21   5      796.50      801.62     24.22 o
   5  21   5      223.49      318.51     29.94 o
   6  21   5       44.56       33.57     28.42 <
  -6  22   5        3.65       20.98     23.08 <
  -5  22   5      154.19      151.63     20.41 o
  -4  22   5      514.54      478.72     24.79 o
  -3  22   5      286.90      241.84     17.93 o
  -2  22   5     2710.59     3005.45     28.04 o
  -1  22   5     1017.62     1000.54     21.36 o
   0  22   5     1091.82     1247.92     31.66 o
   1  22   5      496.17      545.67     26.13 o
   2  22   5      197.88      219.72     24.79 o
   3  22   5     1481.51     1571.39     33.38 o
   4  22   5      105.69      101.85     24.22 o
   5  22   5       34.35       36.05     25.94 <
   6  22   5       81.34       68.85     45.39 <
  -6  23   5      516.74      599.83     31.85 o
  -5  23   5      852.46      970.98     25.18 o
  -4  23   5      291.74      289.52     27.27 o
  -3  23   5       34.89       42.53     19.64 <
  -2  23   5      591.03      737.15     20.03 o
  -1  23   5       79.26      110.24     17.55 o
   0  23   5     1260.31     1632.04     27.08 o
   1  23   5     5739.07     7173.37     55.31 o
   2  23   5       67.42       48.83     17.93 <
   3  23   5     4491.88     5058.23     46.16 o
   4  23   5       25.40       15.64     20.79 <
   5  23   5     2399.94     2341.53     25.18 o
  -6  24   5       79.54       83.35     26.32 o
  -5  24   5      154.44      203.89     25.37 o
  -4  24   5       72.00       66.94     24.03 <
  -3  24   5      179.06      136.18     17.36 o
  -2  24   5        1.80       15.83     16.21 <
  -1  24   5      694.95      754.70     22.31 o
   0  24   5       43.71        7.63     15.45 <
   1  24   5       60.29       78.96     18.88 o
   2  24   5      308.88      227.54     20.98 o
   3  24   5      172.48      201.98     19.45 o
   4  24   5      126.28      117.68     14.50 o
   5  24   5       69.88       79.72     32.80 <
  -5  25   5        2.44       41.77     30.90 <
  -4  25   5       68.34       39.67     25.94 <
  -3  25   5       78.72       78.20     20.60 o
  -2  25   5      141.30      118.44     18.88 o
  -1  25   5      411.03      328.24     16.78 o
   0  25   5      227.55      264.54     16.02 o
   1  25   5     1467.33     1764.78     32.23 o
   2  25   5        4.18        6.10     28.80 <
   3  25   5     1330.12     1366.93     27.46 o
   4  25   5        0.29      -12.97     15.07 <
  -5  26   5      111.31       59.51     15.45 o
  -4  26   5      149.21      117.87     23.46 o
  -3  26   5       32.43       38.91     20.79 <
  -2  26   5      473.94      387.94     15.26 o
  -1  26   5      170.75      102.80     14.30 o
   0  26   5      943.02      917.39     25.75 o
   1  26   5       82.07      105.66     20.41 o
   2  26   5      310.04      421.69     22.31 o
   3  26   5        1.71       -2.10     17.55 <
   4  26   5       29.90      -17.36     89.45 <
  -4  27   5      112.11      125.12     16.40 o
  -3  27   5      169.45      149.91     18.88 o
  -2  27   5        1.02       -9.73     13.16 <
  -1  27   5      701.03      672.69     17.55 o
   0  27   5       26.42       65.42     18.69 o
   1  27   5       28.84       39.10     19.07 <
   2  27   5       10.86        9.92     25.56 <
   3  27   5      599.56      531.36     18.88 o
  -3  28   5       47.49        8.01     16.02 <
  -2  28   5        5.42        3.62     13.73 <
  -1  28   5      366.86      330.72     13.73 o
   0  28   5      137.28      141.52     16.59 o
   1  28   5        7.89        3.43     16.21 <
   2  28   5        3.05       -1.34     20.98 <
  -1  29   5      117.48      130.27     22.70 o
   0  29   5     1371.74     1251.54     22.31 o
   1  29   5       13.75       11.63     13.54 <
  -9   0   6       37.82       63.51     25.94 <
  -8   0   6      645.50      729.33     30.71 o
  -7   0   6      515.98      532.51     22.31 o
  -6   0   6     1378.57     1393.25     23.65 o
  -5   0   6     2979.91     2602.64     21.74 o
  -4   0   6    19255.35    17612.53     35.09 o
  -3   0   6      154.43      175.66     11.82 o
  -2   0   6    25817.78    28243.56     48.63 o
  -1   0   6      706.86      851.97     19.26 o
   0   0   6    12731.91    13529.67     39.29 o
   2   0   6     3693.71     3865.62     25.56 o
   3   0   6     1144.27     1108.69     25.56 o
   4   0   6     1701.10     1884.75     25.37 o
   5   0   6       94.12      144.95     25.18 o
   6   0   6     3366.17     3327.97     46.54 o
   7   0   6       76.01       33.19     41.39 <
   8   0   6      177.01      138.85     41.01 o
  -9   1   6      137.95      142.66     18.69 o
  -8   1   6        2.40       -4.58     21.74 <
  -7   1   6       17.85        4.39     17.36 <
  -6   1   6      857.38      847.01     15.64 o
  -5   1   6       34.27       52.45     10.68 o
  -4   1   6     6346.77     5643.18     16.02 o
  -3   1   6        4.67        1.91      7.25 <
  -2   1   6       90.41       78.77      6.29 o
  -1   1   6     5926.26     5820.36     26.89 o
   0   1   6    23077.95    24495.62     34.33 o
   1   1   6     3665.14     3653.92     33.57 o
   2   1   6     1528.40     1419.57     12.21 o
   3   1   6      270.30      211.32     12.78 o
   4   1   6       22.62       23.65     12.59 <
   5   1   6      319.57      315.27     17.36 o
   6   1   6      320.67      364.29     29.75 o
   7   1   6      393.05      414.83     28.42 o
   8   1   6     1447.33     1485.37     35.09 o
  -9   2   6      664.11      709.12     20.60 o
  -8   2   6      191.52      177.18     18.88 o
  -7   2   6      188.17      177.95     16.59 o
  -6   2   6       57.74       35.86     16.78 <
  -5   2   6       28.47       20.60     10.87 <
  -4   2   6     2859.83     2944.61     12.97 o
  -3   2   6       73.71       48.63      7.06 o
  -2   2   6     1841.06     1950.55     10.11 o
  -1   2   6    10462.95    10201.52     34.71 o
   0   2   6     8713.05     9285.84     22.70 o
   1   2   6    18225.26    18136.07     69.42 o
   2   2   6      816.35      727.81     10.11 o
   3   2   6      603.29      565.69     12.97 o
   4   2   6     1056.88      923.11     14.69 o
   5   2   6      122.15      108.52     18.12 o
   6   2   6     2166.54     2366.71     35.86 o
   7   2   6       24.95       40.05     28.42 <
   8   2   6       11.70        2.86     26.70 <
  -9   3   6       31.23       30.52     18.31 <
  -8   3   6      678.56      784.45     23.27 o
  -7   3   6      109.98      116.53     16.40 o
  -6   3   6      444.84      427.03     18.31 o
  -5   3   6      101.31       83.16     11.44 o
  -4   3   6      121.38      154.11      7.63 o
  -3   3   6     1042.77      966.02     11.82 o
  -2   3   6     1549.04     1475.64      9.15 o
  -1   3   6     6038.07     5794.43     27.66 o
   0   3   6    16716.80    17441.45     30.90 o
   1   3   6    13739.70    14151.44     40.05 o
   2   3   6     4540.39     4046.05     18.31 o
   3   3   6     1686.48     1391.91     12.97 o
   4   3   6     5820.52     5261.54     22.51 o
   5   3   6       28.00       44.63     20.22 <
   6   3   6       49.84       24.22     23.46 <
   7   3   6     1764.60     1855.38     43.29 o
   8   3   6      590.61      559.02     22.31 o
  -9   4   6      625.99      608.99     18.31 o
  -8   4   6      427.29      418.83     18.50 o
  -7   4   6      428.83      485.59     18.50 o
  -6   4   6       39.91       59.70     16.40 o
  -5   4   6      453.21      411.39     11.63 o
  -4   4   6     3784.29     3490.65     13.92 o
  -3   4   6     2368.14     2411.91     15.83 o
  -2   4   6     1901.64     1825.81      9.92 o
  -1   4   6       26.98       49.78     24.03 <
   0   4   6     1781.28     1915.84     11.63 o
   1   4   6      385.69      410.63     11.06 o
   2   4   6      812.74      743.07     10.87 o
   3   4   6     1823.65     1770.50     14.50 o
   4   4   6     3353.48     2980.08     19.07 o
   5   4   6        5.69       29.18     20.98 <
   6   4   6      316.99      280.18     26.89 o
   7   4   6       30.57       30.71     30.13 <
   8   4   6        4.60        4.01     16.78 <
  -9   5   6      749.32      778.92     20.60 o
  -8   5   6      301.87      277.12     17.74 o
  -7   5   6     1401.56     1595.42     21.55 o
  -6   5   6      485.82      522.02     18.31 o
  -5   5   6     1279.99     1263.94     13.35 o
  -4   5   6       24.47       32.04      7.82 o
  -3   5   6     1388.55     1198.33     15.26 o
  -2   5   6       83.07       72.28      5.53 o
  -1   5   6     6578.65     6588.03     35.86 o
   0   5   6      178.08      167.46      7.63 o
   1   5   6     1152.29     1266.42     13.92 o
   2   5   6     1549.64     1439.02     12.21 o
   3   5   6      152.83      160.78     11.63 o
   4   5   6        5.33       16.97     22.70 <
   5   5   6     1471.69     1502.72     29.37 o
   6   5   6     1076.41     1096.29     29.94 o
   7   5   6     1577.81     1929.76     36.05 o
   8   5   6      216.38      213.99     17.93 o
  -9   6   6      153.68      141.33     15.26 o
  -8   6   6     2618.35     2880.14     24.99 o
  -7   6   6       14.68       19.07     19.64 <
  -6   6   6     2563.85     2874.80     24.60 o
  -5   6   6      467.66      437.14     12.59 o
  -4   6   6     1207.76      986.81      9.54 o
  -3   6   6     1168.05      892.59     11.63 o
  -2   6   6      259.54      224.29      6.68 o
  -1   6   6     8484.27     8061.77     34.14 o
   0   6   6      718.37      588.58      8.96 o
   1   6   6     2623.04     2300.91     17.55 o
   2   6   6        5.82        9.92      6.87 <
   3   6   6     7062.69     7591.06     31.47 o
   4   6   6        1.73       20.79     23.46 <
   5   6   6     2594.25     2539.13     28.23 o
   6   6   6     1194.86     1445.32     31.66 o
   7   6   6      179.42      156.78     23.65 o
   8   6   6       15.01       36.81     18.69 <
  -9   7   6      293.64      262.06     15.07 o
  -8   7   6      449.01      428.75     17.74 o
  -7   7   6       50.76       56.07     18.31 o
  -6   7   6      476.35      467.28     17.17 o
  -5   7   6        0.68        9.15     14.11 <
  -4   7   6     3213.55     2779.44     12.59 o
  -3   7   6       77.60       74.96      9.54 o
  -2   7   6      109.84      105.66      7.44 o
  -1   7   6     3146.21     3064.57     17.93 o
   0   7   6       11.74       13.35      6.10 <
   1   7   6      986.13     1183.26     10.49 o
   2   7   6      284.85      257.48     10.11 o
   3   7   6      852.72      817.07     16.97 o
   4   7   6      330.51      373.63     18.69 o
   5   7   6        1.18       25.56     22.89 <
   6   7   6      164.53      201.02     29.18 o
   7   7   6     3538.76     3782.27     40.43 o
   8   7   6       15.73       12.40     18.50 <
  -9   8   6       12.91        6.68     13.73 <
  -8   8   6      582.46      473.57     18.88 o
  -7   8   6       83.83       62.94     16.97 o
  -6   8   6        0.63        5.91     17.17 <
  -5   8   6     1893.09     1782.14     14.88 o
  -4   8   6       14.65       28.80      8.20 o
  -3   8   6      182.62      187.86      9.35 o
  -2   8   6        0.94        0.19      8.77 <
  -1   8   6     1120.80     1125.66     12.02 o
   0   8   6     2162.63     2101.03     21.17 o
   1   8   6      765.51      788.46     12.02 o
   2   8   6      277.79      253.28     15.83 o
   3   8   6      424.67      467.28     13.92 o
   4   8   6     2817.29     2963.68     23.65 o
   5   8   6      568.61      534.60     22.12 o
   6   8   6      280.27      275.03     25.75 o
   7   8   6      990.55      976.90     26.89 o
   8   8   6        0.22       13.73     17.74 <
  -9   9   6      432.43      406.63     14.69 o
  -8   9   6     1158.72     1082.56     20.22 o
  -7   9   6      309.38      295.24     18.31 o
  -6   9   6      103.48      105.09     16.40 o
  -5   9   6      245.72      257.29     11.82 o
  -4   9   6     2101.96     1768.41     12.78 o
  -3   9   6     2281.43     2113.05     16.21 o
  -2   9   6     1391.47     1373.22     14.69 o
  -1   9   6     3712.62     3678.33     13.92 o
   0   9   6     6001.40     5385.89     32.80 o
   1   9   6     4630.27     4519.62     18.88 o
   2   9   6     2114.86     2108.85     23.65 o
   3   9   6     2364.94     2634.30     20.60 o
   4   9   6      131.49      159.06     18.31 o
   5   9   6      213.19      214.57     21.93 o
   6   9   6       46.83       81.25     24.99 o
   7   9   6      308.76      349.60     29.56 o
   8   9   6       37.17       11.25     12.21 <
  -9  10   6      425.31      374.58     16.21 o
  -8  10   6      132.21      114.05     16.40 o
  -7  10   6        4.38       19.07     21.17 <
  -6  10   6       71.89       65.61     16.40 o
  -5  10   6       65.56       71.90     14.11 o
  -4  10   6     1693.66     1560.32     14.69 o
  -3  10   6      435.11      390.99     11.25 o
  -2  10   6     3591.56     3612.34     20.41 o
  -1  10   6     3439.67     3528.23     12.97 o
   0  10   6       23.11       30.33      7.82 o
   1  10   6     1183.82     1038.50     10.68 o
   2  10   6      631.30      521.25     12.40 o
   3  10   6      272.68      324.81     15.26 o
   4  10   6     4889.36     5229.69     32.04 o
   5  10   6      838.24      851.59     26.51 o
   6  10   6      192.49      232.68     25.94 o
   7  10   6     1962.99     2108.85     34.33 o
   8  10   6      275.39      199.88     12.59 o
  -9  11   6       50.44       78.20     16.40 o
  -8  11   6       16.23       50.73     21.17 <
  -7  11   6      115.55      149.15     23.46 o
  -6  11   6       50.13       48.83     17.74 <
  -5  11   6      376.10      399.95     17.93 o
  -4  11   6      294.17      309.36     12.78 o
  -3  11   6     2361.89     2475.23     23.27 o
  -2  11   6      556.68      528.69     12.78 o
  -1  11   6      203.31      179.28     11.25 o
   0  11   6     1323.63     1295.60     12.59 o
   1  11   6       59.73       60.46     10.87 o
   2  11   6     1970.76     1770.69     15.07 o
   3  11   6      205.79      200.64     15.83 o
   4  11   6     3150.84     3527.66     27.08 o
   5  11   6      165.35      174.32     25.37 o
   6  11   6        2.29       77.82     33.00 <
   7  11   6       48.05       41.96     27.46 <
   8  11   6      191.18      164.41     11.82 o
  -9  12   6       65.06       65.23     15.83 o
  -8  12   6       15.15        6.68     25.75 <
  -7  12   6      417.13      335.49     23.46 o
  -6  12   6      451.87      487.11     18.50 o
  -5  12   6      114.82       88.88     17.55 o
  -4  12   6      956.26      984.91     14.88 o
  -3  12   6      732.83      748.41     12.21 o
  -2  12   6    19469.00    18830.88     45.20 o
  -1  12   6     4528.54     4386.87     25.75 o
   0  12   6     4991.61     4849.19     27.66 o
   1  12   6     1408.29     1287.97     15.26 o
   2  12   6      142.33       67.52     10.11 o
   3  12   6      190.11      197.40     14.50 o
   4  12   6     1676.60     1652.06     24.22 o
   5  12   6       90.32       94.60     25.56 o
   6  12   6       24.48       40.62     28.80 <
   7  12   6      335.25      307.83     21.17 o
   8  12   6       31.42        4.01     18.50 <
  -8  13   6      422.94      388.51     22.51 o
  -7  13   6      618.49      567.03     27.66 o
  -6  13   6      202.64      173.37     21.17 o
  -5  13   6      584.54      638.74     20.03 o
  -4  13   6       79.19       33.19     13.92 <
  -3  13   6     2900.74     2884.91     17.17 o
  -2  13   6     4323.85     3967.66     19.45 o
  -1  13   6     5975.41     5787.75     26.51 o
   0  13   6       55.12       77.05      9.35 o
   1  13   6       56.42       94.98     12.02 o
   2  13   6       32.30       48.63     11.63 o
   3  13   6      235.36      279.60     15.45 o
   4  13   6     1061.38     1040.03     20.98 o
   5  13   6      484.14      494.74     26.32 o
   6  13   6     1742.51     1817.04     27.27 o
   7  13   6        2.27       11.06     17.93 <
   8  13   6      187.96      112.15     21.93 o
  -8  14   6      393.28      421.88     21.55 o
  -7  14   6      200.13      171.65     25.18 o
  -6  14   6     1890.63     1924.04     25.75 o
  -5  14   6       19.21       34.14     18.12 <
  -4  14   6      164.15      125.88     14.69 o
  -3  14   6        1.76        3.24     11.25 <
  -2  14   6        0.93       13.16      9.92 <
  -1  14   6      840.25      903.85     14.88 o
   0  14   6        1.17       14.88     10.49 <
   1  14   6      534.84      589.15     14.88 o
   2  14   6       36.88       57.60     13.35 o
   3  14   6      264.93      250.99     17.74 o
   4  14   6     1666.85     1652.63     22.89 o
   5  14   6       93.33       85.25     21.93 o
   6  14   6     1988.51     2096.64     30.71 o
   7  14   6        3.09       -9.54     31.28 <
  -8  15   6       16.53       19.45     19.07 <
  -7  15   6      253.96      232.49     24.22 o
  -6  15   6     1327.91     1255.74     23.84 o
  -5  15   6     2695.27     2842.19     25.37 o
  -4  15   6      688.89      702.82     16.40 o
  -3  15   6      965.22      956.49     13.35 o
  -2  15   6     2400.33     2442.62     21.74 o
  -1  15   6        4.48       20.41     12.21 <
   0  15   6      210.39      226.39     11.44 o
   1  15   6      693.72      676.50     15.83 o
   2  15   6       19.45       19.64     16.40 <
   3  15   6      506.01      508.66     19.26 o
   4  15   6       98.88      133.13     22.12 o
   5  15   6       84.99       83.92     19.84 o
   6  15   6      310.56      401.86     30.52 o
   7  15   6      276.62      221.05     21.93 o
  -8  16   6        0.23       -5.15     22.51 <
  -7  16   6      214.32      222.00     20.22 o
  -6  16   6      355.46      308.98     20.60 o
  -5  16   6        8.63        9.54     18.69 <
  -4  16   6      121.74      144.57     15.07 o
  -3  16   6     1405.92     1438.07     15.07 o
  -2  16   6      757.92      889.16     17.74 o
  -1  16   6       50.97       46.16     12.97 o
   0  16   6      470.35      467.85     14.11 o
   1  16   6     1805.08     1792.06     19.84 o
   2  16   6      276.18      306.69     17.93 o
   3  16   6     5718.68     6651.93     39.10 o
   4  16   6      236.92      252.71     20.22 o
   5  16   6      929.27      969.84     26.70 o
   6  16   6      619.81      653.04     30.71 o
   7  16   6        2.92       40.05     28.04 <
  -8  17   6      250.44      229.63     20.22 o
  -7  17   6        8.80       -8.77     23.65 <
  -6  17   6       31.65       43.68     18.88 <
  -5  17   6      184.40      203.50     20.22 o
  -4  17   6      185.72      182.33     15.64 o
  -3  17   6      687.18      776.25     14.88 o
  -2  17   6     5344.01     5890.17     28.42 o
  -1  17   6     1622.90     1691.16     20.41 o
   0  17   6      132.40      152.96     14.30 o
   1  17   6      199.82      255.00     20.79 o
   2  17   6      191.22      216.47     17.93 o
   3  17   6     1013.98     1103.54     24.79 o
   4  17   6        5.91       23.65     33.38 <
   5  17   6      821.33      901.94     26.51 o
   6  17   6        8.99       58.74     28.23 <
   7  17   6      109.67       66.94     19.64 o
  -7  18   6       50.49       30.13     16.78 <
  -6  18   6      414.61      367.34     19.45 o
  -5  18   6      874.49     1042.12     22.70 o
  -4  18   6      235.26      228.30     15.83 o
  -3  18   6     1367.04     1451.99     21.17 o
  -2  18   6      492.48      596.97     18.12 o
  -1  18   6     2274.61     2345.73     23.08 o
   0  18   6     2651.25     2896.74     34.71 o
   1  18   6     2181.43     2064.03     29.18 o
   2  18   6     4660.56     4884.28     30.90 o
   3  18   6      215.83      201.22     16.21 o
   4  18   6     3674.66     3924.17     28.04 o
   5  18   6     1218.37     1427.20     27.66 o
   6  18   6     1065.77     1153.51     31.47 o
   7  18   6      677.29      587.43     24.41 o
  -7  19   6       19.90       -3.43     20.03 <
  -6  19   6      231.10      272.74     21.36 o
  -5  19   6     1764.32     1749.33     27.66 o
  -4  19   6        0.54      -12.21     20.60 <
  -3  19   6      333.71      339.87     17.93 o
  -2  19   6      418.95      465.94     16.02 o
  -1  19   6     1219.04     1391.72     18.88 o
   0  19   6     1717.32     1815.70     31.09 o
   1  19   6     2730.76     2800.61     34.33 o
   2  19   6      301.68      323.66     21.36 o
   3  19   6     2147.91     2243.31     28.23 o
   4  19   6      519.05      536.89     20.22 o
   5  19   6     1402.75     1610.48     25.75 o
   6  19   6       15.57       13.35     36.43 <
  -7  20   6      347.78      318.13     18.69 o
  -6  20   6      146.13      139.61     19.84 o
  -5  20   6      928.84      943.33     20.98 o
  -4  20   6       30.67       25.18     30.52 <
  -3  20   6     1563.22     1660.84     25.56 o
  -2  20   6      225.35      259.96     16.78 o
  -1  20   6        6.38        8.39     17.74 <
   0  20   6     2548.06     2775.05     35.67 o
   1  20   6     1943.86     2389.03     38.15 o
   2  20   6     6906.83     8294.83     53.02 o
   3  20   6      808.32      862.46     20.03 o
   4  20   6     1991.57     2059.07     29.75 o
   5  20   6     1899.53     2045.91     37.19 o
   6  20   6       12.65       -0.76     49.97 <
  -7  21   6        0.92      -21.17     43.68 <
  -6  21   6       18.62       -1.14     20.03 <
  -5  21   6        8.37       33.95     17.55 <
  -4  21   6      171.21      224.67     25.37 o
  -3  21   6      364.53      343.69     20.98 o
  -2  21   6       90.69      108.90     16.21 o
  -1  21   6      500.04      557.68     21.74 o
   0  21   6      528.78      520.68     26.32 o
   1  21   6        2.44        8.96     22.89 <
   2  21   6     1441.23     1596.56     26.32 o
   3  21   6      151.81      139.80     25.18 o
   4  21   6     1406.68     1267.75     27.85 o
   5  21   6       95.44      125.88     26.89 o
   6  21   6        7.06       -4.20     32.61 <
  -6  22   6      111.53      100.70     18.50 o
  -5  22   6      950.84     1204.24     31.85 o
  -4  22   6        1.19        4.20     22.51 <
  -3  22   6     1297.05     1388.29     31.09 o
  -2  22   6        1.68       11.63     20.98 <
  -1  22   6      392.44      469.38     26.89 o
   0  22   6      130.36      148.96     24.60 o
   1  22   6     2141.61     2683.51     39.86 o
   2  22   6     3248.52     3705.22     32.42 o
   3  22   6      269.22      275.60     27.27 o
   4  22   6       94.91       70.38     32.42 <
   5  22   6      401.91      459.27     32.23 o
  -6  23   6      160.26      131.98     21.55 o
  -5  23   6       86.65       83.16     26.32 o
  -4  23   6        5.94       11.25     23.27 <
  -3  23   6       78.59       41.77     18.69 <
  -2  23   6      261.22      244.70     21.93 o
  -1  23   6        2.06        3.05     25.56 <
   0  23   6     2185.51     2386.16     38.53 o
   1  23   6     1504.70     1690.02     34.14 o
   2  23   6      146.96      154.68     23.46 o
   3  23   6     1753.60     1875.97     37.76 o
   4  23   6       10.41       -8.58     17.74 <
   5  23   6      158.32      141.52     15.83 o
  -5  24   6      820.77      884.01     25.37 o
  -4  24   6      197.87      209.23     22.31 o
  -3  24   6      241.75      258.43     23.84 o
  -2  24   6      811.50      659.53     23.65 o
  -1  24   6       40.54       59.89     20.41 <
   0  24   6      844.96      834.61     22.70 o
   1  24   6      893.45     1121.85     38.15 o
   2  24   6     1435.38     1619.07     38.34 o
   3  24   6       42.22       67.71     17.17 o
   4  24   6      135.99      123.02     13.35 o
   5  24   6       40.68      170.70    167.27 <
  -5  25   6      617.16      627.30     22.12 o
  -4  25   6      553.82      564.55     24.99 o
  -3  25   6      380.77      264.92     22.12 o
  -2  25   6     3510.09     3462.81     32.61 o
  -1  25   6      467.50      518.96     17.74 o
   0  25   6     3264.86     3596.51     28.23 o
   1  25   6       75.47       94.03     22.89 o
   2  25   6     4470.29     4924.53     44.25 o
   3  25   6        1.31       34.71     15.45 <
   4  25   6      132.54       96.32     15.64 o
  -4  26   6      749.67      669.64     25.18 o
  -3  26   6      110.20      117.87     19.26 o
  -2  26   6     1944.17     1812.27     21.36 o
  -1  26   6      392.88      403.77     15.64 o
   0  26   6      450.19      442.67     20.60 o
   1  26   6     1092.79     1128.14     26.32 o
   2  26   6     1187.45     1157.13     25.94 o
   3  26   6      904.89     1022.67     29.75 o
  -4  27   6      548.62      403.57     17.93 o
  -3  27   6      274.80      259.00     23.65 o
  -2  27   6      996.56      890.88     16.02 o
  -1  27   6      247.51      265.87     13.35 o
   0  27   6     1108.28     1172.01     24.99 o
   1  27   6      642.95      702.44     21.93 o
   2  27   6     1829.92     1739.80     26.32 o
   3  27   6       37.13       24.03     19.64 <
  -3  28   6      230.66      189.58     21.55 o
  -2  28   6       33.75       30.13     12.21 <
  -1  28   6       95.47       99.75     12.02 o
   0  28   6       48.80       72.86     15.26 o
   1  28   6      437.73      447.25     18.88 o
   2  28   6      564.34      498.94     17.74 o
   0  29   6      404.38      331.67     15.64 o
   1  29   6      565.92      492.83     25.56 o
  -9   1   7      109.34      107.57     20.98 o
  -8   1   7      105.25      112.72     18.69 o
  -7   1   7     1883.67     2089.78     18.69 o
  -6   1   7       24.76       31.85     14.50 <
  -5   1   7      322.84      283.99     12.02 o
  -4   1   7      774.37      680.89      8.20 o
  -3   1   7     1121.59      988.53      8.77 o
  -2   1   7      454.32      462.51      6.68 o
   0   1   7     2332.25     2547.71     12.59 o
   1   1   7      347.10      222.96     16.40 o
   2   1   7     2106.73     1894.67     16.78 o
   3   1   7      267.47      213.61     10.49 o
   4   1   7      205.45      133.70     14.11 o
   5   1   7        5.06        6.29     16.21 <
   6   1   7     1144.70     1191.08     31.47 o
   7   1   7      757.20      705.30     44.82 o
   8   1   7        8.21       28.42     36.05 <
  -9   2   7       51.28       37.38     20.22 <
  -8   2   7      801.16      933.79     20.98 o
  -7   2   7      141.32      137.70     15.07 o
  -6   2   7      512.97      520.30     15.45 o
  -5   2   7     2618.79     2701.05     16.59 o
  -4   2   7     4444.88     3945.15     14.69 o
  -3   2   7      246.63      179.66      7.63 o
  -2   2   7     2818.05     2633.54     12.21 o
   0   2   7      583.38      456.21      8.01 o
   1   2   7     6102.76     5382.65     27.66 o
   2   2   7     3652.06     3028.91     27.27 o
   3   2   7     1090.06      860.74     13.16 o
   4   2   7     1555.17     1471.64     18.69 o
   5   2   7     1957.64     2063.84     22.70 o
   6   2   7       27.19       30.52     28.42 <
   7   2   7      811.72      838.62     36.43 o
   8   2   7       36.04       47.49     24.79 <
  -9   3   7       72.09       80.87     19.64 o
  -8   3   7      394.55      386.60     18.31 o
  -7   3   7     1162.73     1302.08     20.79 o
  -6   3   7      194.20      209.80     15.45 o
  -5   3   7     3120.18     3282.19     17.74 o
  -4   3   7     8257.78     8386.76     19.84 o
  -3   3   7        8.65        5.15      7.44 <
  -2   3   7     2486.66     2098.55     11.44 o
  -1   3   7     1002.39     1199.47     32.42 o
   0   3   7     1587.58     1472.40     10.87 o
   1   3   7     3445.67     3043.79     20.22 o
   2   3   7     1392.29     1048.99     13.73 o
   3   3   7      307.65      264.92     11.25 o
   4   3   7     1663.81     1649.96     21.17 o
   5   3   7        2.31       -0.38     19.64 <
   6   3   7       93.80      107.00     30.90 o
   7   3   7     1027.10     1049.37     37.95 o
   8   3   7      372.41      333.96     26.13 o
  -9   4   7      301.35      269.69     17.93 o
  -8   4   7        1.32       -5.72     17.93 <
  -7   4   7      146.47      145.52     17.74 o
  -6   4   7       77.44       90.79     17.74 o
  -5   4   7      877.33      974.22     13.16 o
  -4   4   7     3773.37     3723.72     15.45 o
  -3   4   7      746.62      757.75     10.11 o
  -2   4   7      205.55      185.19      6.48 o
  -1   4   7      552.46      557.68     27.27 o
   0   4   7      408.05      381.26      8.20 o
   1   4   7     5537.50     4472.32     23.27 o
   2   4   7      313.15      336.82     11.82 o
   3   4   7       11.19       35.28     12.78 <
   4   4   7      248.31      247.56     16.40 o
   5   4   7       90.09       46.73     21.55 <
   6   4   7      456.71      438.67     27.46 o
   7   4   7      139.07      125.31     33.38 o
   8   4   7      415.86      411.39     26.70 o
  -9   5   7      626.08      751.08     23.08 o
  -8   5   7      359.19      352.27     18.12 o
  -7   5   7      410.09      436.38     18.50 o
  -6   5   7     1663.38     1935.67     22.12 o
  -5   5   7      110.43       68.85     12.02 o
  -4   5   7     1057.56     1145.31     11.82 o
  -3   5   7       42.71        8.20      7.44 <
  -2   5   7     3293.31     2881.67     15.07 o
  -1   5   7      983.00     1008.56     30.33 o
   0   5   7      855.57     1159.80     10.49 o
   1   5   7      218.31      185.00      7.63 o
   2   5   7     2114.42     1945.21     20.03 o
   3   5   7      675.61      605.55     14.50 o
   4   5   7       46.24       23.08     17.74 <
   5   5   7      122.08      103.75     23.08 o
   6   5   7       42.71       71.33     26.70 <
   7   5   7        1.12       -4.39     34.90 <
   8   5   7      225.84      167.27     17.55 o
  -9   6   7       76.03       65.99     16.02 o
  -8   6   7       70.83       46.54     19.26 <
  -7   6   7     2245.96     2556.10     22.89 o
  -6   6   7      208.43      210.18     17.55 o
  -5   6   7      345.85      394.99     12.97 o
  -4   6   7     8858.96     8411.94     21.17 o
  -3   6   7     4411.82     4177.46     20.22 o
  -2   6   7        2.93       11.06      6.29 <
  -1   6   7       37.97       53.02     13.92 o
   0   6   7      263.66      232.49      7.63 o
   1   6   7       46.68       30.52      9.92 o
   2   6   7      507.24      439.81     17.74 o
   3   6   7      102.95       98.60     14.50 o
   4   6   7       33.07       63.13     22.12 <
   5   6   7      791.48      811.73     28.42 o
   6   6   7      274.07      366.96     27.66 o
   7   6   7      583.40      586.48     30.13 o
   8   6   7      269.71      188.44     15.83 o
  -9   7   7      626.72      587.05     20.98 o
  -8   7   7       80.47       61.80     17.74 o
  -7   7   7     1066.38     1059.29     19.84 o
  -6   7   7       12.76        7.63     16.21 <
  -5   7   7       25.96       16.78     12.59 <
  -4   7   7     2332.70     2142.42     12.78 o
  -3   7   7      795.34      687.95     10.11 o
  -2   7   7      135.12      131.79      8.58 o
  -1   7   7      316.57      351.32      8.20 o
   0   7   7     5637.82     5373.49     19.07 o
   1   7   7      378.12      459.27      9.35 o
   2   7   7     2503.06     2310.64     21.55 o
   3   7   7      353.80      323.47     13.73 o
   4   7   7      726.53      721.70     24.60 o
   5   7   7      106.68      100.51     27.66 o
   6   7   7     5944.28     7109.48     44.25 o
   7   7   7      325.91      305.73     24.79 o
   8   7   7        1.60       -3.62     18.69 <
  -9   8   7      913.22      797.04     21.36 o
  -8   8   7       15.69       14.50     15.83 <
  -7   8   7      891.80      938.56     21.17 o
  -6   8   7      102.65       74.38     16.21 o
  -5   8   7      461.31      407.01     13.54 o
  -4   8   7     3813.15     3575.91     15.26 o
  -3   8   7        3.33       10.87      7.44 <
  -2   8   7      448.59      348.84      9.15 o
  -1   8   7      615.14      642.94     10.87 o
   0   8   7     1322.00     1250.20     18.88 o
   1   8   7     5761.40     5219.77     17.36 o
   2   8   7     2417.30     2721.65     21.74 o
   3   8   7      397.09      368.48     14.30 o
   4   8   7     2515.69     2647.27     26.13 o
   5   8   7        0.42       -1.53     32.04 <
   6   8   7        4.94       59.70     30.71 <
   7   8   7      238.30      271.02     25.75 o
   8   8   7        1.77       -7.82     13.35 <
  -9   9   7      131.99      137.13     17.74 o
  -8   9   7       87.37      123.59     17.36 o
  -7   9   7      667.32      740.20     20.79 o
  -6   9   7      481.56      497.03     18.69 o
  -5   9   7     1056.47     1078.93     13.92 o
  -4   9   7     9864.07     9072.42     23.27 o
  -3   9   7      948.27      805.43     10.11 o
  -2   9   7     5175.63     4766.61     20.41 o
  -1   9   7      764.94      668.68     11.44 o
   0   9   7      226.93      174.90     10.11 o
   1   9   7     1542.43     1536.29     11.44 o
   2   9   7      339.56      371.72     13.16 o
   3   9   7        8.88        5.15     14.50 <
   4   9   7       25.21       51.88     19.26 <
   5   9   7        1.22       27.66     41.01 <
   6   9   7        5.42       45.39     37.95 <
   7   9   7      399.48      441.53     25.75 o
   8   9   7      117.31      103.18     13.35 o
  -9  10   7      961.91      906.33     27.27 o
  -8  10   7      281.43      352.27     20.03 o
  -7  10   7      436.99      441.53     19.45 o
  -6  10   7      196.46      150.48     19.64 o
  -5  10   7      839.93      940.47     15.07 o
  -4  10   7     4351.56     3804.21     17.17 o
  -3  10   7     2181.76     2012.15     19.45 o
  -2  10   7      117.18      121.49     10.49 o
  -1  10   7      809.87      709.88     11.25 o
   0  10   7      206.80      162.88     12.21 o
   1  10   7     5662.66     5341.07     21.74 o
   2  10   7      218.59      198.74     11.63 o
   3  10   7     1464.28     1402.78     19.64 o
   4  10   7      689.09      727.62     21.55 o
   5  10   7     1343.89     1457.90     29.37 o
   6  10   7       37.28       71.33     27.66 <
   7  10   7      106.48      129.88     21.93 o
   8  10   7      309.49      270.83     12.78 o
  -9  11   7       80.38       50.54     16.40 o
  -8  11   7        1.68       16.78     18.12 <
  -7  11   7      689.03      675.17     24.03 o
  -6  11   7      892.89     1142.44     24.22 o
  -5  11   7      455.15      450.11     16.59 o
  -4  11   7      256.22      206.36     12.97 o
  -3  11   7     1480.52     1451.99     18.31 o
  -2  11   7     9024.77     9418.97     38.53 o
  -1  11   7     7213.27     7007.25     39.10 o
   0  11   7      216.10      214.18     12.97 o
   1  11   7     2317.32     2078.33     16.21 o
   2  11   7      100.67       64.66     13.35 o
   3  11   7      496.92      512.29     16.21 o
   4  11   7      109.52      133.89     20.79 o
   5  11   7      808.30      870.47     27.85 o
   6  11   7      501.13      437.14     25.56 o
   7  11   7      470.90      533.08     23.08 o
   8  11   7        2.54      -17.36     19.84 <
  -9  12   7      421.53      309.36     27.85 o
  -8  12   7       96.47       71.71     17.36 o
  -7  12   7       22.93       27.85     21.93 <
  -6  12   7       15.12        2.86     21.93 <
  -5  12   7      122.91       91.17     15.83 o
  -4  12   7      344.83      278.65     13.16 o
  -3  12   7     2595.61     2643.45     22.70 o
  -2  12   7     5795.83     5711.46     28.42 o
  -1  12   7    10329.02     9921.91     47.11 o
   0  12   7       59.68       78.01     12.97 o
   1  12   7       84.47       86.78     11.06 o
   2  12   7      983.27     1121.08     15.45 o
   3  12   7      839.13      872.38     17.74 o
   4  12   7       83.20       73.81     19.26 o
   5  12   7      913.81      871.81     24.60 o
   6  12   7        9.47       46.16     27.27 <
   7  12   7       90.39       80.68     20.41 o
  -8  13   7        0.87       10.87     22.31 <
  -7  13   7      157.89       89.83     22.12 o
  -6  13   7      421.46      360.09     17.74 o
  -5  13   7     2660.77     2901.50     24.22 o
  -4  13   7      665.33      641.98     14.69 o
  -3  13   7     1617.74     1543.35     20.22 o
  -2  13   7     9060.32     8925.75     35.28 o
  -1  13   7        6.26       23.46     10.87 <
   0  13   7      851.45      800.28     17.36 o
   1  13   7      603.73      514.00     14.88 o
   2  13   7      628.94      732.58     15.26 o
   3  13   7     1625.97     1783.28     23.08 o
   4  13   7       52.72       67.71     23.46 <
   5  13   7      697.95      630.35     23.84 o
   6  13   7      255.36      224.10     22.51 o
   7  13   7        1.64       16.21     23.08 <
  -8  14   7      280.75      270.07     20.22 o
  -7  14   7      409.05      394.80     22.31 o
  -6  14   7      479.83      484.63     19.45 o
  -5  14   7     1328.64     1549.64     21.36 o
  -4  14   7      682.72      662.58     16.21 o
  -3  14   7     4764.47     4839.85     26.70 o
  -2  14   7    10949.45    11034.99     45.58 o
  -1  14   7     4683.74     4730.37     30.52 o
   0  14   7     1086.00      928.26     18.12 o
   1  14   7       98.06      122.25     14.30 o
   2  14   7      967.03     1080.46     20.60 o
   3  14   7      683.79      797.23     18.31 o
   4  14   7      178.70      135.80     20.22 o
   5  14   7     1997.06     2148.14     27.27 o
   6  14   7     1711.64     1573.67     28.80 o
   7  14   7       48.98       65.80     22.31 <
  -8  15   7      355.87      300.39     20.03 o
  -7  15   7        0.32        3.81     20.41 <
  -6  15   7     1818.29     1673.23     24.22 o
  -5  15   7       75.25       68.28     17.55 o
  -4  15   7     1550.89     1649.20     19.26 o
  -3  15   7       99.46       96.89     14.69 o
  -2  15   7     4611.83     4940.74     33.76 o
  -1  15   7      675.80      758.71     19.07 o
   0  15   7       35.79       42.91     12.97 o
   1  15   7       91.47       60.65     16.78 o
   2  15   7     2860.53     3166.80     26.51 o
   3  15   7     1853.94     2098.36     28.42 o
   4  15   7       61.44       59.51     25.18 <
   5  15   7      887.89      900.03     27.46 o
   6  15   7        1.74       20.22     31.85 <
   7  15   7      118.40       73.62     21.36 o
  -8  16   7      100.23       71.52     16.02 o
  -7  16   7       54.30       67.90     18.50 o
  -6  16   7      686.19      619.29     20.60 o
  -5  16   7      210.94      190.34     17.93 o
  -4  16   7      112.29       89.07     15.07 o
  -3  16   7     2384.12     2439.38     20.60 o
  -2  16   7     3136.11     3358.10     30.71 o
  -1  16   7      156.17       98.99     17.17 o
   0  16   7      771.72      765.57     16.59 o
   1  16   7      318.02      358.56     18.12 o
   2  16   7     2765.19     2925.34     36.05 o
   3  16   7      743.55      787.70     21.36 o
   4  16   7      501.70      461.36     21.17 o
   5  16   7      667.71      646.37     26.32 o
   6  16   7      116.02      149.34     27.27 o
   7  16   7       90.13       59.51     19.64 o
  -8  17   7      649.73      569.32     25.56 o
  -7  17   7      234.53      206.94     22.31 o
  -6  17   7      379.54      371.34     19.26 o
  -5  17   7      275.06      327.86     18.69 o
  -4  17   7     1511.23     1860.91     24.41 o
  -3  17   7     2510.44     2897.50     28.80 o
  -2  17   7      143.31      170.89     16.97 o
  -1  17   7        6.92        9.73     21.74 <
   0  17   7     1049.80     1121.66     19.64 o
   1  17   7        2.94       15.26     17.55 <
   2  17   7       61.74       72.86     18.69 o
   3  17   7       16.75       33.76     18.69 <
   4  17   7      724.37      742.11     21.55 o
   5  17   7       13.77       24.60     28.23 <
   6  17   7     4136.80     4464.12     44.25 o
   7  17   7       12.27       21.36     17.55 <
  -7  18   7      191.50      179.85     25.56 o
  -6  18   7        9.33       12.21     20.22 <
  -5  18   7      299.80      210.75     19.45 o
  -4  18   7       45.68       34.71     16.78 <
  -3  18   7      497.87      509.43     18.69 o
  -2  18   7     1090.65     1215.30     20.79 o
  -1  18   7       78.84       70.95     18.88 o
   0  18   7     6718.71     7206.37     62.75 o
   1  18   7        6.29        6.10     16.02 <
   2  18   7     4129.56     4994.33     56.45 o
   3  18   7     1533.67     1536.29     20.79 o
   4  18   7      665.18      668.87     21.74 o
   5  18   7       48.16       70.38     23.65 <
   6  18   7      595.69      495.12     27.46 o
  -7  19   7      366.18      315.65     23.84 o
  -6  19   7      104.28      134.84     17.74 o
  -5  19   7      704.17      755.46     21.17 o
  -4  19   7        2.06        4.20     22.89 <
  -3  19   7      687.10      784.45     23.65 o
  -2  19   7      486.20      515.15     18.88 o
  -1  19   7      224.35      195.68     19.84 o
   0  19   7      324.80      390.41     35.09 o
   1  19   7     3230.28     3438.59     34.52 o
   2  19   7      113.86      134.27     21.17 o
   3  19   7      395.99      380.88     16.78 o
   4  19   7       44.38       49.97     22.31 <
   5  19   7      295.37      353.03     27.46 o
   6  19   7      171.80      174.90     25.94 o
  -7  20   7        1.53       62.94     50.54 <
  -6  20   7      213.30      200.83     16.59 o
  -5  20   7      232.44      192.44     20.03 o
  -4  20   7      510.03      560.73     23.27 o
  -3  20   7      425.24      445.15     18.69 o
  -2  20   7      955.92      956.49     20.98 o
  -1  20   7       41.12       31.85     19.07 <
   0  20   7      474.13      548.91     27.66 o
   1  20   7     1216.54     1323.06     22.51 o
   2  20   7     2174.49     2448.72     36.43 o
   3  20   7       13.42       -2.29     18.69 <
   4  20   7     1550.86     1567.95     33.57 o
   5  20   7      602.34      629.58     28.99 o
   6  20   7        3.21      -14.50     39.10 <
  -6  21   7       43.55       60.65     18.88 o
  -5  21   7       56.91       95.55     19.26 o
  -4  21   7     1472.84     1708.90     30.52 o
  -3  21   7       32.06       41.01     18.88 <
  -2  21   7     1466.79     1548.50     25.56 o
  -1  21   7       44.30       31.28     18.50 <
   0  21   7      246.36      256.91     25.18 o
   1  21   7      273.85      285.71     21.17 o
   2  21   7       32.86       49.21     19.45 <
   3  21   7     1000.92     1034.49     31.85 o
   4  21   7     1074.98     1124.33     39.48 o
   5  21   7      302.82      297.15     30.90 o
  -6  22   7       10.98      102.42     52.83 <
  -5  22   7      211.97      282.65     22.70 o
  -4  22   7       25.71       53.40     23.08 <
  -3  22   7      314.21      323.09     20.79 o
  -2  22   7        1.13        2.48     21.17 <
  -1  22   7      292.81      384.12     28.42 o
   0  22   7      124.50      137.51     24.22 o
   1  22   7       49.53       44.63     18.69 <
   2  22   7      660.95      734.86     22.31 o
   3  22   7      307.36      263.58     18.12 o
   4  22   7       17.91        9.15     33.76 <
   5  22   7      287.61      328.43     34.71 o
  -6  23   7      180.96      110.43     20.41 o
  -5  23   7      209.68      171.08     25.37 o
  -4  23   7       53.02       61.80     22.70 <
  -3  23   7      527.26      453.16     20.98 o
  -2  23   7      445.31      402.05     22.89 o
  -1  23   7      212.06      234.59     22.70 o
   0  23   7        0.86        2.86     19.07 <
   1  23   7      222.27      222.19     26.32 o
   2  23   7      354.52      485.01     24.99 o
   3  23   7      378.19      407.01     30.33 o
   4  23   7       25.33       46.73     33.95 <
   5  23   7        1.63       11.25     56.84 <
  -5  24   7      116.65       91.93     23.08 o
  -4  24   7      133.46      160.97     21.36 o
  -3  24   7      329.59      301.73     23.84 o
  -2  24   7     1529.76     1517.22     26.51 o
  -1  24   7      418.81      394.99     22.31 o
   0  24   7      165.44      170.32     19.26 o
   1  24   7     1007.47      988.53     29.37 o
   2  24   7      495.40      562.26     23.46 o
   3  24   7      232.97      185.77     29.56 o
   4  24   7        9.00        5.72     16.78 <
  -5  25   7       27.02        4.58     16.21 <
  -4  25   7      924.79      831.94     22.70 o
  -3  25   7       21.82        2.48     20.03 <
  -2  25   7      423.89      396.71     22.12 o
  -1  25   7        0.23        4.77     15.07 <
   0  25   7      454.17      475.67     18.88 o
   1  25   7        5.85       35.86     21.93 <
   2  25   7      246.34      274.64     20.79 o
   3  25   7      156.59      137.89     18.50 o
   4  25   7        0.51        2.48     74.00 <
  -4  26   7       30.90        6.29     17.74 <
  -3  26   7       46.04        3.43     21.74 <
  -2  26   7       36.15       27.85     18.12 <
  -1  26   7       24.05        3.24     15.64 <
   0  26   7       13.61       14.50     12.97 <
   1  26   7       40.80       39.67     20.03 <
   2  26   7      291.69      347.12     19.45 o
   3  26   7      284.55      225.25     23.08 o
  -4  27   7       80.38       77.43     18.88 o
  -3  27   7      213.24      170.13     16.02 o
  -2  27   7      398.28      357.42     12.97 o
  -1  27   7        7.97        9.92     11.63 <
   0  27   7     1335.80     1368.07     25.18 o
   1  27   7      758.77      719.99     21.36 o
   2  27   7     1474.16     1547.55     24.41 o
  -2  28   7        3.54        6.87     11.63 <
  -1  28   7       24.90       28.04     12.40 <
   0  28   7       34.80       27.27     15.07 <
   1  28   7      456.42      427.99     17.55 o
   0  29   7      954.84      963.16     28.23 o
  -9   0   8      543.32      418.07     37.57 o
  -8   0   8     1113.48     1319.06     37.76 o
  -7   0   8    12548.31    14950.77     64.27 o
  -6   0   8      212.59      205.60     21.93 o
  -5   0   8      150.76      123.21     17.93 o
  -4   0   8     5860.23     5763.91     23.84 o
  -3   0   8    13888.38    12482.97     32.61 o
  -2   0   8      192.30      212.09      8.96 o
   0   0   8       18.00       13.35     10.30 <
   1   0   8     2051.80     2368.81     30.13 o
   2   0   8    18053.18    16035.23     65.61 o
   3   0   8     1875.03     1675.71     21.36 o
   4   0   8    11612.93    11049.86     48.06 o
   5   0   8     3670.77     3957.17     37.95 o
   6   0   8    22485.07    25749.25    124.54 o
   8   0   8     1213.98     1359.11     29.18 o
  -9   1   8      207.31      158.11     25.56 o
  -8   1   8      958.90     1086.75     19.84 o
  -7   1   8      117.93      143.23     16.21 o
  -6   1   8      106.06       80.10     15.26 o
  -5   1   8       57.33       50.54     12.02 o
  -4   1   8    16601.15    16679.88     26.32 o
  -3   1   8      535.80      594.68      8.20 o
  -2   1   8      591.33      580.00      9.54 o
   0   1   8     6917.85     7579.81     24.99 o
   1   1   8       64.02       72.86     10.11 o
   2   1   8     4861.17     4949.13     26.13 o
   3   1   8       27.12       14.69     11.25 <
   4   1   8     6344.19     6275.44     28.23 o
   5   1   8       95.93       69.23     18.88 o
   6   1   8    14725.44    16579.56     76.67 o
   7   1   8       53.01       15.45     33.19 <
   8   1   8      201.62      188.25     15.64 o
  -9   2   8       38.73       37.00     23.84 <
  -8   2   8       15.19       39.67     19.26 <
  -7   2   8      159.69      153.15     16.97 o
  -6   2   8      755.87      903.85     16.97 o
  -5   2   8     2152.14     2322.27     16.78 o
  -4   2   8     5517.14     5255.05     16.59 o
  -3   2   8     1372.50     1345.57      9.54 o
  -2   2   8     1331.73     1250.40     11.82 o
   0   2   8      138.61      141.33      7.06 o
   1   2   8     8389.06     8298.84     31.28 o
   2   2   8      312.48      335.49     15.64 o
   3   2   8       57.24       38.91     11.25 o
   4   2   8      266.97      226.01     18.88 o
   5   2   8     4294.43     4644.73     30.90 o
   6   2   8     1034.15     1139.20     40.24 o
   7   2   8      103.10       37.00     34.90 <
   8   2   8        6.27        3.05     15.07 <
  -9   3   8       32.42       38.72     18.31 <
  -8   3   8     2122.69     2245.60     24.41 o
  -7   3   8      448.49      486.54     20.60 o
  -6   3   8       58.62       51.88     16.97 o
  -5   3   8       43.63       55.12     11.44 o
  -4   3   8      386.68      468.99     10.30 o
  -3   3   8      157.96      129.50      8.01 o
  -2   3   8     5140.04     5018.17     28.80 o
   0   3   8      434.60      389.27      8.20 o
   1   3   8      512.64      350.17     12.21 o
   2   3   8     1058.16     1136.34     18.12 o
   3   3   8       37.45       30.13     12.59 <
   4   3   8       15.06       11.44     20.22 <
   5   3   8     1582.21     1758.11     28.23 o
   6   3   8       92.81      143.23     29.94 o
   7   3   8        5.64       20.22     24.60 <
   8   3   8       20.71       20.41     13.73 <
  -9   4   8      528.02      492.83     25.56 o
  -8   4   8     1877.33     2018.64     23.84 o
  -7   4   8       16.94       17.55     19.07 <
  -6   4   8     8395.54     9844.29     35.09 o
  -5   4   8      380.49      338.35     12.02 o
  -4   4   8     4359.55     4502.07     17.55 o
  -3   4   8     1453.51     1304.94     10.11 o
  -2   4   8    12840.65    11253.75     47.30 o
  -1   4   8       27.77       78.77     23.08 o
   0   4   8      322.11      409.68      8.39 o
   1   4   8     6662.32     6914.75     19.64 o
   2   4   8     1220.59     1416.14     18.69 o
   3   4   8     1129.51     1155.22     17.55 o
   4   4   8      920.49      909.57     19.26 o
   5   4   8     2032.73     2246.17     29.56 o
   6   4   8       65.51       63.32     25.56 <
   7   4   8       89.21       47.87     24.79 <
   8   4   8        9.04       18.69     14.30 <
  -9   5   8      403.75      375.16     23.65 o
  -8   5   8     1572.09     1755.44     22.89 o
  -7   5   8      149.14      153.53     19.64 o
  -6   5   8     8614.59    10347.99     36.05 o
  -5   5   8        7.28        9.54     11.63 <
  -4   5   8    12102.12    11788.16     27.85 o
  -3   5   8      366.94      426.46     13.73 o
  -2   5   8     7179.85     6481.80     31.09 o
  -1   5   8     1175.80     1035.45     15.83 o
   0   5   8      154.63      161.74      8.01 o
   1   5   8       21.77       16.97      7.25 <
   2   5   8       30.85       64.47     12.21 o
   3   5   8     1171.26     1033.73     17.55 o
   4   5   8     1371.93     1501.58     27.27 o
   5   5   8     4873.34     5467.33     40.24 o
   6   5   8      380.02      418.83     27.27 o
   7   5   8      529.56      543.95     34.14 o
   8   5   8      106.38       94.79     15.26 o
  -9   6   8        6.91       -0.38     20.60 <
  -8   6   8      142.84      134.84     20.41 o
  -7   6   8      329.09      336.63     20.22 o
  -6   6   8     1709.08     2041.91     23.08 o
  -5   6   8       81.20       51.11     12.02 o
  -4   6   8      143.19      102.99     11.06 o
  -3   6   8        0.59        2.29      7.25 <
  -2   6   8     2097.93     1977.44     19.64 o
  -1   6   8    10320.27     9345.54     31.85 o
   0   6   8        7.69       10.11      7.06 <
   1   6   8    25879.68    25707.29     42.72 o
   2   6   8       68.70       62.94     12.40 o
   3   6   8     2812.97     2967.30     26.13 o
   4   6   8      839.59      953.25     26.51 o
   5   6   8      108.70       75.53     26.70 <
   6   6   8        6.48       48.06     31.47 <
   7   6   8       16.24        2.48     25.94 <
   8   6   8        2.22       10.11     18.50 <
  -9   7   8      307.80      228.49     16.02 o
  -8   7   8      351.01      347.50     19.26 o
  -7   7   8     2381.01     2805.00     25.37 o
  -6   7   8       78.77       93.07     14.88 o
  -5   7   8       71.04       87.54     12.59 o
  -4   7   8     2054.38     1902.48     14.30 o
  -3   7   8     2138.10     1965.81     14.11 o
  -2   7   8     1070.46      837.47     12.21 o
  -1   7   8     5221.66     4468.50     17.74 o
   0   7   8      747.60      674.79      9.35 o
   1   7   8     1633.79     1383.52     14.69 o
   2   7   8     1306.34     1202.52     17.93 o
   3   7   8     5740.64     6081.09     33.57 o
   4   7   8       30.00       63.89     24.41 <
   5   7   8     1792.35     2006.05     33.76 o
   6   7   8      337.87      333.20     26.89 o
   7   7   8      470.84      504.28     23.08 o
   8   7   8       16.16       12.97     10.68 <
  -9   8   8        8.68        5.34     15.64 <
  -8   8   8      132.88       81.06     17.74 o
  -7   8   8     2053.03     2371.86     24.22 o
  -6   8   8      756.07      747.07     18.88 o
  -5   8   8        7.76        8.20     12.97 <
  -4   8   8     1322.17     1306.47     12.97 o
  -3   8   8     1960.23     1803.31     14.11 o
  -2   8   8     5308.70     4945.70     24.03 o
  -1   8   8        4.21       11.82      7.06 <
   0   8   8     1191.71     1112.50     11.06 o
   1   8   8     3777.10     3986.73     20.41 o
   2   8   8      210.67      230.59     12.21 o
   3   8   8     1076.01     1054.71     18.31 o
   4   8   8        4.02       18.50     24.99 <
   5   8   8      570.82      575.04     30.33 o
   6   8   8      330.81      336.82     26.89 o
   7   8   8      609.10      536.13     22.70 o
   8   8   8      393.27      335.10     18.88 o
  -9   9   8       17.70        9.54     16.02 <
  -8   9   8       58.63       49.21     16.78 <
  -7   9   8      971.00     1057.38     23.65 o
  -6   9   8     2559.45     2840.85     23.27 o
  -5   9   8       40.94       22.31     12.02 <
  -4   9   8       17.75       42.91     10.49 o
  -3   9   8     2510.74     2241.59     15.45 o
  -2   9   8     5789.84     5625.25     26.32 o
  -1   9   8      180.20      154.87      8.77 o
   0   9   8     3275.82     2926.11     16.40 o
   1   9   8      105.67       58.55     10.49 o
   2   9   8      928.72     1024.96     15.07 o
   3   9   8       13.67        8.39     14.30 <
   4   9   8     2794.29     2981.61     33.19 o
   5   9   8      982.38     1041.36     27.08 o
   6   9   8      420.27      488.07     27.85 o
   7   9   8      264.26      303.06     21.55 o
  -9  10   8       50.46        7.06     15.64 <
  -8  10   8       94.32      102.04     19.07 o
  -7  10   8        6.91       43.49     37.38 <
  -6  10   8      925.41     1003.98     23.46 o
  -5  10   8       79.62       97.27     12.59 o
  -4  10   8      143.98      127.98     10.87 o
  -3  10   8       96.82      100.32     11.44 o
  -2  10   8      153.98      176.04     11.06 o
  -1  10   8     4150.47     3861.81     22.12 o
   0  10   8     1034.32      948.86     13.92 o
   1  10   8      355.01      286.85     10.87 o
   2  10   8       58.39       66.37     12.97 o
   3  10   8     1683.30     1742.09     19.26 o
   4  10   8      516.46      477.39     19.64 o
   5  10   8      326.87      348.65     26.32 o
   6  10   8       39.00       36.62     31.28 <
   7  10   8      196.89      166.88     17.74 o
  -9  11   8       66.74       56.65     17.17 o
  -8  11   8      332.86      315.08     19.26 o
  -7  11   8      140.91      149.53     19.45 o
  -6  11   8       36.71       24.03     20.79 <
  -5  11   8      119.66      133.32     13.35 o
  -4  11   8      265.89      270.83     12.40 o
  -3  11   8     4671.91     5011.88     26.32 o
  -2  11   8      420.10      365.81     12.40 o
  -1  11   8     2294.76     2268.11     18.69 o
   0  11   8       22.45       21.36     10.49 <
   1  11   8      761.47      721.90     13.92 o
   2  11   8     2034.20     2278.02     17.17 o
   3  11   8      661.22      630.16     16.02 o
   4  11   8        6.18       30.33     26.70 <
   5  11   8       91.75       94.22     22.70 o
   6  11   8        0.94       36.43     29.37 <
   7  11   8      304.37      292.95     20.03 o
  -8  12   8       23.67       22.31     17.36 <
  -7  12   8     1303.70     1462.86     22.70 o
  -6  12   8      894.86      976.70     23.08 o
  -5  12   8     1343.26     1409.65     17.55 o
  -4  12   8     2747.78     2827.31     19.84 o
  -3  12   8     4101.23     4206.07     25.37 o
  -2  12   8     1099.12     1079.31     15.26 o
  -1  12   8     1886.88     1804.45     17.93 o
   0  12   8      125.75      132.94     12.21 o
   1  12   8       21.48        8.96     12.02 <
   2  12   8      155.62      265.87     14.69 o
   3  12   8     4834.16     5393.71     28.61 o
   4  12   8      489.66      629.39     21.36 o
   5  12   8     1433.54     1535.34     26.51 o
   6  12   8      893.61     1048.04     26.32 o
   7  12   8      633.90      602.88     20.03 o
  -8  13   8        5.71       22.31     19.45 <
  -7  13   8      208.71      199.69     18.69 o
  -6  13   8       33.32       44.82     18.88 <
  -5  13   8       31.17        8.01     14.50 <
  -4  13   8       20.77       23.65     13.35 <
  -3  13   8      184.16      207.89     16.02 o
  -2  13   8     2263.40     2247.51     22.51 o
  -1  13   8      447.32      385.27     15.64 o
   0  13   8      806.01      773.39     15.07 o
   1  13   8      468.52      467.09     17.36 o
   2  13   8       11.51       21.74     14.50 <
   3  13   8      892.97      930.93     19.26 o
   4  13   8      193.65      144.57     20.41 o
   5  13   8      141.48      118.63     22.12 o
   6  13   8      524.31      389.27     24.03 o
   7  13   8       25.87       28.61     12.40 <
  -8  14   8       62.86       71.71     15.45 o
  -7  14   8      101.10       87.73     20.22 o
  -6  14   8        0.85        9.54     23.08 <
  -5  14   8       10.52       23.27     15.64 <
  -4  14   8       42.45       17.36     14.88 <
  -3  14   8     2344.85     2590.43     21.36 o
  -2  14   8      591.81      617.38     16.59 o
  -1  14   8     2860.79     2837.61     27.27 o
   0  14   8      589.65      552.15     15.45 o
   1  14   8       35.02       52.07     16.78 o
   2  14   8       12.75       22.89     13.92 <
   3  14   8        9.01       24.03     19.64 <
   4  14   8      323.58      337.20     21.36 o
   5  14   8      521.80      499.89     23.27 o
   6  14   8      217.68      227.34     23.46 o
   7  14   8      156.38       93.07     21.36 o
  -8  15   8       74.08       45.58     17.17 <
  -7  15   8       32.76       50.54     21.93 <
  -6  15   8       82.72       87.73     17.55 o
  -5  15   8       10.23       19.26     15.83 <
  -4  15   8       11.53       15.26     15.83 <
  -3  15   8     1354.87     1352.43     19.07 o
  -2  15   8     8060.20     8797.59     38.91 o
  -1  15   8     5618.52     5745.22     44.82 o
   0  15   8       32.32       59.12     15.45 o
   1  15   8      881.17      908.04     20.79 o
   2  15   8     1023.31     1029.92     21.55 o
   3  15   8       49.98       34.33     19.07 <
   4  15   8     1171.81     1281.48     26.13 o
   5  15   8     1429.61     1334.89     28.61 o
   6  15   8      172.10      130.46     22.51 o
   7  15   8     1171.81     1065.77     23.27 o
  -8  16   8      177.57      193.78     24.60 o
  -7  16   8      292.13      308.21     17.55 o
  -6  16   8      209.22      229.82     18.50 o
  -5  16   8     1293.33     1421.67     21.36 o
  -4  16   8        1.84       16.21     18.31 <
  -3  16   8      693.63      703.78     19.64 o
  -2  16   8      782.06      809.44     19.84 o
  -1  16   8      525.28      560.73     20.60 o
   0  16   8     1350.59     1447.99     20.79 o
   1  16   8     3488.34     3575.91     34.71 o
   2  16   8      214.92      174.51     18.69 o
   3  16   8       46.75       58.55     19.07 o
   4  16   8      147.39      152.39     23.08 o
   5  16   8      123.14      148.77     24.41 o
   6  16   8     1258.15     1475.45     33.38 o
  -7  17   8      205.04      130.65     17.74 o
  -6  17   8        2.73       11.25     17.93 <
  -5  17   8     1717.54     1937.58     22.51 o
  -4  17   8      983.50     1015.61     19.64 o
  -3  17   8     1435.42     1515.69     23.65 o
  -2  17   8      413.73      478.53     17.93 o
  -1  17   8      194.47      179.28     19.26 o
   0  17   8      825.33      773.96     19.07 o
   1  17   8     2302.79     2437.28     26.89 o
   2  17   8        1.07        4.01     19.45 <
   3  17   8      494.30      465.18     19.84 o
   4  17   8       12.12       30.52     25.18 <
   5  17   8       59.37       61.80     23.84 <
   6  17   8      104.15      103.37     22.31 o
  -7  18   8       14.11       40.82     19.07 <
  -6  18   8       71.61       91.17     16.78 o
  -5  18   8      770.21      850.44     21.36 o
  -4  18   8      557.38      723.42     18.69 o
  -3  18   8      827.66      852.73     22.31 o
  -2  18   8      117.48      139.23     18.12 o
  -1  18   8      526.66      596.40     21.93 o
   0  18   8     1091.74     1058.72     20.79 o
   1  18   8     9308.31     9534.36     51.69 o
   2  18   8     1343.44     1595.80     32.61 o
   3  18   8       11.89       35.67     17.74 <
   4  18   8     1202.14     1200.23     23.27 o
   5  18   8       10.42       14.69     22.51 <
   6  18   8       21.78       23.27     35.28 <
  -7  19   8      338.45      351.13     26.51 o
  -6  19   8      165.96      178.71     19.26 o
  -5  19   8       77.58       63.32     20.41 o
  -4  19   8     2456.59     2726.23     26.13 o
  -3  19   8      563.06      660.10     17.93 o
  -2  19   8     2637.50     3080.21     32.80 o
  -1  19   8        6.52       -6.48     19.84 <
   0  19   8       97.76      126.45     26.51 o
   1  19   8       64.57       51.31     17.36 <
   2  19   8     1267.58     1393.06     31.47 o
   3  19   8     1571.07     1769.36     23.46 o
   4  19   8       31.61       30.52     14.88 <
   5  19   8      765.20      726.28     25.56 o
   6  19   8      325.11      338.35     36.43 o
  -7  20   8      105.92       74.96     31.85 <
  -6  20   8      274.83      260.34     18.12 o
  -5  20   8      206.19      230.21     20.03 o
  -4  20   8      128.85      137.51     21.36 o
  -3  20   8       50.82       84.68     16.78 o
  -2  20   8      143.03      132.94     17.93 o
  -1  20   8      160.66      171.27     16.59 o
   0  20   8      234.80      264.15     33.38 o
   1  20   8     2382.58     2684.46     37.19 o
   2  20   8     2617.95     2995.53     38.15 o
   3  20   8      103.92       75.34     24.60 o
   4  20   8      553.61      585.34     30.90 o
   5  20   8       26.02       60.27     29.75 <
  -6  21   8      472.91      298.68     16.78 o
  -5  21   8      460.15      411.20     24.03 o
  -4  21   8      906.47      856.74     26.51 o
  -3  21   8      584.77      484.25     19.07 o
  -2  21   8     1391.14     1411.56     24.41 o
  -1  21   8       11.41       10.49     21.55 <
   0  21   8     8811.76    10199.99     64.66 o
   1  21   8     2335.33     3024.52     41.77 o
   2  21   8     3219.24     3517.55     39.29 o
   3  21   8      265.39      225.06     30.52 o
   4  21   8       30.54       74.57     35.86 <
   5  21   8       31.08       34.33     30.52 <
  -6  22   8      166.25      179.47     22.89 o
  -5  22   8      190.84      115.39     20.79 o
  -4  22   8      409.48      350.55     24.22 o
  -3  22   8     1704.92     1886.65     30.33 o
  -2  22   8      158.53      205.41     18.69 o
  -1  22   8        0.48       41.39     24.99 <
   0  22   8       31.53       35.47     23.08 <
   1  22   8     1099.96     1290.64     32.23 o
   2  22   8        1.45       34.90     30.90 <
   3  22   8      363.59      346.17     27.66 o
   4  22   8      287.36      291.24     37.76 o
   5  22   8      130.21      126.07     51.11 <
  -6  23   8      261.42      279.60     32.04 o
  -5  23   8       77.14       38.15     17.74 <
  -4  23   8        2.63        3.05     24.41 <
  -3  23   8        3.49       10.11     27.85 <
  -2  23   8      602.86      671.54     24.41 o
  -1  23   8      549.12      513.05     28.04 o
   0  23   8     1702.51     2100.08     36.62 o
   1  23   8       81.54      115.01     25.18 o
   2  23   8     1301.97     1299.22     28.42 o
   3  23   8        2.45        3.62     32.04 <
   4  23   8        9.16       37.19     35.86 <
  -5  24   8      549.86      517.25     22.31 o
  -4  24   8       48.93       90.98     19.64 o
  -3  24   8     1133.32     1315.62     28.04 o
  -2  24   8       86.89       81.25     21.74 o
  -1  24   8      463.63      496.27     22.12 o
   0  24   8      686.66      680.70     25.56 o
   1  24   8      121.54      149.72     23.27 o
   2  24   8     2997.08     3419.51     35.28 o
   3  24   8       30.57       59.51     32.04 <
   4  24   8     1168.09     1099.15     26.51 o
  -5  25   8      537.16      476.43     18.88 o
  -4  25   8       16.84       14.11     19.84 <
  -3  25   8       29.71       51.11     21.36 <
  -2  25   8      118.99      181.00     20.03 o
  -1  25   8        0.65       12.02     17.55 <
   0  25   8      144.40      145.90     17.55 o
   2  25   8      563.36      526.40     42.91 o
   3  25   8      131.49      123.59     15.64 o
  -4  26   8       21.10       21.55     24.41 <
  -3  26   8      567.20      563.02     24.22 o
  -2  26   8       40.47       57.60     13.92 o
  -1  26   8       23.28       21.36     12.97 <
   0  26   8       13.99       37.19     16.21 <
   1  26   8       22.80       58.36     18.69 o
   2  26   8      714.71      531.17     19.64 o
   3  26   8       61.60       97.27     18.12 o
  -3  27   8       45.51       56.65     15.83 o
  -2  27   8      449.01      432.57     12.97 o
  -1  27   8      130.51       97.84     11.25 o
   0  27   8        3.09       10.30     14.88 <
   1  27   8      259.66      268.54     17.55 o
   2  27   8       56.83       12.40     14.88 <
  -2  28   8       66.98       86.78     17.74 o
  -1  28   8      771.17      690.43     17.93 o
   0  28   8      252.34      189.58     15.45 o
   1  28   8      104.97       80.87     13.73 o
  -9   1   9        5.33       -6.10     23.08 <
  -8   1   9      679.91      671.16     23.65 o
  -7   1   9      215.79      187.29     24.99 o
  -6   1   9     2143.70     2419.35     20.60 o
  -5   1   9      162.62      158.11     14.11 o
  -4   1   9      128.25      115.20     10.30 o
  -3   1   9     1538.87     1417.66     13.92 o
  -2   1   9     2285.23     1895.24     12.02 o
   0   1   9     3008.07     2730.81     22.31 o
   1   1   9      974.87     1116.12     13.73 o
   2   1   9     3521.76     3261.59     18.69 o
   3   1   9      740.29      664.68     15.64 o
   4   1   9     1104.26     1089.23     19.26 o
   5   1   9     4525.53     4792.35     34.52 o
   6   1   9     1535.16     1539.92     35.28 o
   8   1   9       74.76       94.79     13.73 o
  -9   2   9      280.39      239.17     24.03 o
  -8   2   9       28.94       57.98     24.60 <
  -7   2   9       20.53       42.72     25.56 <
  -6   2   9     2398.48     2587.57     21.93 o
  -5   2   9        9.84       14.30     14.88 <
  -4   2   9     4268.29     4388.78     18.50 o
  -3   2   9      219.64      172.42      9.15 o
  -2   2   9    21145.08    19374.07     28.99 o
  -1   2   9    11996.63    10960.79     45.01 o
   0   2   9    13372.97    12102.47     31.09 o
   1   2   9     5866.57     5442.16     20.03 o
   2   2   9      181.58      198.16     11.82 o
   3   2   9      899.14      728.76     15.64 o
   4   2   9       99.39       67.90     18.69 o
   5   2   9     7386.87     7928.45     40.82 o
   6   2   9       94.45       57.03     32.61 <
   8   2   9       64.94       40.82     13.16 o
  -9   3   9        5.04        2.48     17.17 <
  -8   3   9       60.74       62.56     21.74 <
  -7   3   9      290.24      318.32     22.31 o
  -6   3   9      830.37     1017.52     21.55 o
  -5   3   9      938.42      969.27     16.02 o
  -4   3   9     2244.48     2352.79     16.59 o
  -3   3   9      433.47      399.76     10.87 o
  -2   3   9     1061.25     1026.29     10.68 o
  -1   3   9     6149.23     5535.61     37.95 o
   0   3   9     2726.69     2468.37     17.17 o
   1   3   9    12078.26    11199.01     26.70 o
   2   3   9        0.47       -3.05     12.78 <
   3   3   9     2690.77     2449.87     20.98 o
   4   3   9       82.21       50.73     18.69 <
   5   3   9       23.71       64.08     24.60 <
   6   3   9     1797.60     1769.17     41.39 o
   7   3   9      295.07      217.43     19.07 o
   8   3   9       65.70       43.68     13.35 o
  -9   4   9      333.36      294.48     23.27 o
  -8   4   9      286.33      316.79     21.17 o
  -7   4   9      214.82      235.74     24.79 o
  -6   4   9      687.42      782.16     21.36 o
  -5   4   9      160.22      213.61     14.88 o
  -4   4   9      495.24      470.71     13.35 o
  -3   4   9       66.93       35.47      9.54 o
  -2   4   9       20.85       15.64      8.20 <
  -1   4   9      471.63      387.55     15.26 o
   0   4   9      943.88      799.71     12.59 o
   1   4   9    19914.68    19624.30     37.00 o
   2   4   9     3441.80     3004.50     22.12 o
   3   4   9     2420.73     2364.99     21.93 o
   4   4   9     2458.12     2572.88     27.66 o
   5   4   9      533.82      618.14     27.08 o
   6   4   9      130.51      193.78     28.42 o
   7   4   9      187.98      128.74     19.26 o
   8   4   9      392.29      468.99     16.40 o
  -9   5   9      535.71      477.19     23.46 o
  -8   5   9      380.60      414.06     21.17 o
  -7   5   9     5201.11     6100.16     38.91 o
  -6   5   9      196.21      264.92     20.22 o
  -5   5   9       22.49       23.84     15.64 <
  -4   5   9     1205.05     1159.80     15.26 o
  -3   5   9      256.45      344.45     12.78 o
  -2   5   9     1271.89     1117.65     12.59 o
  -1   5   9     2890.37     2735.95     21.74 o
   0   5   9     4737.45     4541.93     18.31 o
   1   5   9      810.05      869.71     11.63 o
   2   5   9       60.04       42.72     13.92 o
   3   5   9        2.56       25.56     18.50 <
   4   5   9      202.88      239.17     22.70 o
   5   5   9       36.87       28.80     26.70 <
   6   5   9     1872.46     1992.51     30.52 o
   7   5   9        0.61        1.72     18.12 <
   8   5   9      377.28      393.08     15.26 o
  -9   6   9      102.99       76.86     15.83 o
  -8   6   9       45.91       53.59     17.93 <
  -7   6   9     3109.43     3624.35     33.76 o
  -6   6   9        0.06       27.66     19.64 <
  -5   6   9     1998.65     1779.28     17.17 o
  -4   6   9     1242.74     1164.76     15.64 o
  -3   6   9     2490.28     2680.07     24.22 o
  -2   6   9     3184.18     2906.27     18.12 o
  -1   6   9        6.26       19.26     12.78 <
   0   6   9       51.48       36.05      9.92 o
   1   6   9      827.73      852.16     12.78 o
   2   6   9      746.47      752.60     16.59 o
   3   6   9     2086.45     2082.53     18.88 o
   4   6   9       72.63       63.70     22.12 <
   5   6   9      656.75      642.17     30.33 o
   6   6   9        0.21       22.51     29.37 <
   7   6   9      117.66      107.95     15.45 o
   8   6   9      103.59       45.01     22.12 <
  -9   7   9      161.95      144.95     16.02 o
  -8   7   9      110.06      107.57     17.93 o
  -7   7   9     1841.21     2119.72     34.14 o
  -6   7   9      619.12      651.14     20.98 o
  -5   7   9      163.61      165.17     13.92 o
  -4   7   9      984.94      883.44     12.97 o
  -3   7   9     1760.88     1796.44     15.07 o
  -2   7   9      264.10      192.25     11.44 o
  -1   7   9      554.74      452.59     12.97 o
   0   7   9      683.76      637.21     11.44 o
   1   7   9       62.75       54.17      9.73 o
   2   7   9      210.38      217.05     15.45 o
   3   7   9      156.07      140.37     15.83 o
   4   7   9     3121.51     3514.11     33.95 o
   5   7   9      195.26      162.88     26.51 o
   6   7   9      104.98       79.91     19.64 o
   7   7   9       24.16       29.56     18.50 <
  -9   8   9      631.87      522.97     18.88 o
  -8   8   9       47.09       19.64     17.17 <
  -7   8   9     3177.12     3828.81     33.57 o
  -6   8   9      365.01      356.66     17.17 o
  -5   8   9      160.04      167.27     14.11 o
  -4   8   9     1152.79     1292.16     15.26 o
  -3   8   9     2833.32     2689.80     17.17 o
  -2   8   9     1956.13     1625.55     17.93 o
  -1   8   9     3259.62     2989.43     22.51 o
   0   8   9      677.37      657.05     12.40 o
   1   8   9     2376.52     2486.49     15.83 o
   2   8   9     3186.94     3271.70     23.08 o
   3   8   9      270.94      240.12     18.50 o
   4   8   9        5.25       14.69     22.70 <
   5   8   9       70.92       36.81     22.31 <
   6   8   9      249.23      257.10     22.51 o
   7   8   9      614.76      639.88     21.36 o
  -9   9   9      124.25       81.44     20.03 o
  -8   9   9       50.01       49.02     19.07 <
  -7   9   9      312.02      303.44     19.84 o
  -6   9   9      883.20      844.72     20.79 o
  -5   9   9      613.82      563.02     15.07 o
  -4   9   9     3465.84     3658.87     17.93 o
  -3   9   9        4.00        0.57     11.44 <
  -2   9   9      659.05      581.52     13.54 o
  -1   9   9     1853.72     1550.98     17.17 o
   0   9   9      422.24      371.15     12.78 o
   1   9   9      112.50      115.39     12.21 o
   2   9   9     5675.81     5811.59     27.85 o
   3   9   9      382.41      343.31     16.97 o
   4   9   9     1505.72     1425.10     26.70 o
   5   9   9      594.89      591.25     26.70 o
   6   9   9        0.58       31.85     24.22 <
   7   9   9      819.60      764.62     18.50 o
  -9  10   9       11.93       17.74     24.79 <
  -8  10   9      390.15      337.97     19.64 o
  -7  10   9      231.42      226.20     19.45 o
  -6  10   9     3255.96     3528.04     28.42 o
  -5  10   9        0.44        8.77     13.16 <
  -4  10   9       45.24       36.81     11.06 o
  -3  10   9       21.98       34.52     11.63 <
  -2  10   9     1807.56     1868.73     19.64 o
  -1  10   9     5686.24     5078.25     34.14 o
   0  10   9      345.29      280.37     12.21 o
   1  10   9      102.92       90.79     13.73 o
   2  10   9      814.31      819.74     16.78 o
   3  10   9     1270.66     1333.74     17.93 o
   4  10   9     1108.98     1150.46     23.84 o
   5  10   9      778.13      906.90     24.41 o
   6  10   9       35.29       28.04     19.45 <
   7  10   9        0.73       -0.38     13.73 <
  -8  11   9      879.33      916.44     20.79 o
  -7  11   9      266.09      273.50     19.45 o
  -6  11   9     2029.23     2209.36     26.89 o
  -5  11   9        6.76       24.99     14.30 <
  -4  11   9     1923.00     2073.57     18.50 o
  -3  11   9      956.52     1008.36     18.31 o
  -2  11   9      319.64      308.02     13.73 o
  -1  11   9      684.62      609.37     17.17 o
   0  11   9      137.73      136.56     12.40 o
   1  11   9      113.89      100.70     14.11 o
   2  11   9      975.47     1105.63     18.69 o
   3  11   9     4791.66     4961.15     24.99 o
   4  11   9      276.12      267.97     21.74 o
   5  11   9      947.87     1048.80     24.60 o
   6  11   9      246.73      293.91     20.03 o
   7  11   9     2354.51     2353.74     24.79 o
  -8  12   9     1541.55     1320.77     21.36 o
  -7  12   9      365.24      341.97     19.26 o
  -6  12   9      746.82      793.80     22.89 o
  -5  12   9      145.99      127.98     14.50 o
  -4  12   9        3.63       24.60     15.45 <
  -3  12   9      482.62      461.94     16.02 o
  -2  12   9     1031.77     1026.29     16.59 o
  -1  12   9    13684.84    14617.00     62.94 o
   0  12   9     1802.16     1880.55     20.41 o
   1  12   9      155.36      157.16     17.17 o
   2  12   9      252.76      293.14     16.02 o
   3  12   9      718.59      682.22     17.36 o
   4  12   9        1.91        4.58     23.46 <
   5  12   9     2445.62     2684.46     27.66 o
   6  12   9      137.67      120.16     20.98 o
   7  12   9      123.76       87.92     16.21 o
  -8  13   9      365.81      354.37     19.84 o
  -7  13   9      355.84      290.67     18.50 o
  -6  13   9      814.76      917.96     22.89 o
  -5  13   9       99.10       70.38     15.07 o
  -4  13   9      325.11      310.31     16.78 o
  -3  13   9      226.10      218.00     15.83 o
  -2  13   9      274.23      250.04     13.73 o
  -1  13   9      435.49      464.42     23.08 o
   0  13   9        1.78       16.40     14.30 <
   1  13   9       31.45       25.18     17.36 <
   2  13   9     1522.59     1646.91     20.03 o
   3  13   9        4.27        5.53     22.12 <
   4  13   9      142.53      103.18     20.22 o
   5  13   9      352.74      305.73     25.37 o
   6  13   9      618.27      477.39     20.60 o
   7  13   9        7.28       12.21     13.92 <
  -8  14   9      332.48      271.59     18.31 o
  -7  14   9       48.46       34.52     20.22 <
  -6  14   9      250.22      287.80     18.12 o
  -5  14   9      183.57      144.19     15.07 o
  -4  14   9        6.52       13.73     16.02 <
  -3  14   9       36.86       35.86     16.40 <
  -2  14   9       51.96       37.95     15.64 <
  -1  14   9     1024.51     1084.27     23.08 o
   0  14   9       34.50       50.54     15.26 o
   1  14   9     1269.89     1487.66     22.51 o
   2  14   9      119.00      120.54     15.07 o
   3  14   9       12.00       28.23     17.36 <
   4  14   9        1.31       40.82     33.76 <
   5  14   9      405.13      421.69     22.89 o
   6  14   9      137.38      114.82     20.79 o
   7  14   9       44.77       56.07     57.60 <
  -8  15   9      138.53       98.41     16.02 o
  -7  15   9        3.60        7.44     26.32 <
  -6  15   9       53.62       43.87     16.78 <
  -5  15   9       79.02       84.30     17.36 o
  -4  15   9       56.42       47.49     15.64 o
  -3  15   9      553.17      611.85     19.26 o
  -2  15   9      551.12      513.81     17.74 o
  -1  15   9        8.25       -1.53     18.69 <
   0  15   9      183.75      196.64     17.36 o
   1  15   9       83.73      105.47     22.31 o
   2  15   9      851.64      862.27     24.79 o
   3  15   9       19.61       11.25     16.97 <
   4  15   9      135.31      149.34     20.60 o
   5  15   9      902.11      831.75     26.70 o
   6  15   9      260.84      205.41     27.27 o
  -8  16   9       13.81       -5.72     22.31 <
  -7  16   9      414.75      460.03     19.45 o
  -6  16   9       12.46       -0.38     20.41 <
  -5  16   9        2.80       18.50     17.55 <
  -4  16   9     1092.29     1131.76     18.50 o
  -3  16   9      802.45      901.94     20.79 o
  -2  16   9       84.23       85.44     18.31 o
  -1  16   9      152.25      146.29     19.64 o
   0  16   9        4.21        7.82     16.97 <
   1  16   9      490.47      556.92     25.18 o
   2  16   9      207.28      259.77     21.55 o
   3  16   9       84.64       96.13     19.26 o
   4  16   9      355.44      486.16     24.03 o
   5  16   9      496.42      457.55     25.37 o
   6  16   9      264.09      375.35     27.85 o
  -7  17   9     1538.43     1358.73     23.46 o
  -6  17   9      964.59      992.34     23.27 o
  -5  17   9      835.57      806.96     18.88 o
  -4  17   9        2.28       19.26     17.55 <
  -3  17   9      966.75     1006.08     18.31 o
  -2  17   9      305.71      313.55     19.45 o
  -1  17   9      110.62       76.86     19.64 o
   0  17   9        2.89       20.22     17.17 <
   1  17   9     2259.81     2329.71     31.85 o
   2  17   9      128.80      140.37     22.12 o
   3  17   9      468.43      496.65     22.31 o
   4  17   9     2588.02     2804.04     32.42 o
   5  17   9      406.57      408.72     21.36 o
   6  17   9      233.49      221.05     33.00 o
  -7  18   9      640.25      492.26     21.93 o
  -6  18   9        9.88       30.52     26.89 <
  -5  18   9      510.85      560.73     17.74 o
  -4  18   9       10.03        7.63     16.59 <
  -3  18   9      744.11      623.86     16.97 o
  -2  18   9      163.15      135.80     19.45 o
  -1  18   9        4.25       16.02     22.70 <
   0  18   9      177.43      191.87     18.31 o
   1  18   9      741.38      782.55     34.14 o
   2  18   9      372.14      350.93     22.31 o
   3  18   9      490.05      501.61     22.12 o
   4  18   9       16.99       18.50     28.04 <
   5  18   9        1.41        0.57     25.94 <
   6  18   9      207.44      152.77     18.88 o
  -7  19   9      534.28      550.81     35.67 o
  -6  19   9      106.53       86.78     18.88 o
  -5  19   9      168.97      126.64     18.12 o
  -4  19   9      521.64      544.33     20.22 o
  -3  19   9      246.17      251.38     16.78 o
  -2  19   9      535.57      521.63     18.50 o
  -1  19   9       97.21      108.90     20.03 o
   0  19   9     2815.09     3075.83     38.72 o
   1  19   9      112.84      128.36     21.36 o
   2  19   9     4374.99     5030.76     43.29 o
   3  19   9       46.95       26.13     16.21 <
   4  19   9       28.79       55.12     28.80 <
   5  19   9       25.10       25.18     25.37 <
  -6  20   9       18.50       41.20     17.74 <
  -5  20   9      115.91      171.84     23.08 o
  -4  20   9      314.79      347.50     18.88 o
  -3  20   9      588.96      513.24     17.55 o
  -2  20   9      306.96      251.95     18.69 o
  -1  20   9      909.78      920.06     22.89 o
   0  20   9     1236.53     1427.01     41.39 o
   1  20   9     1512.22     1747.62     45.96 o
   2  20   9     1932.95     2249.60     33.95 o
   3  20   9     1265.17     1370.93     20.79 o
   4  20   9     1384.35     1408.89     40.62 o
   5  20   9      976.85      973.46     32.80 o
  -6  21   9      105.45      119.78     19.45 o
  -5  21   9      386.13      331.10     22.12 o
  -4  21   9        2.39        4.20     23.84 <
  -3  21   9       23.28       34.14     16.78 <
  -2  21   9       55.17       27.46     17.17 <
  -1  21   9     3015.87     3429.62     35.28 o
   0  21   9       96.26      104.90     24.03 o
   1  21   9     2386.55     2830.75     38.53 o
   2  21   9      133.56      172.42     20.03 o
   3  21   9     1063.52     1002.64     30.52 o
   4  21   9       46.70       90.21     35.28 <
   5  21   9     1292.72     1316.77     26.13 o
  -6  22   9      117.02      163.26     27.08 o
  -5  22   9      112.84      113.10     19.84 o
  -4  22   9      243.79      234.97     23.08 o
  -3  22   9       45.13       37.19     17.74 <
  -2  22   9     1212.40     1384.67     25.56 o
  -1  22   9       11.52       23.65     20.41 <
   0  22   9        3.02      -11.06     22.89 <
   1  22   9      612.35      618.52     28.42 o
   2  22   9      733.84      764.05     21.55 o
   3  22   9       69.79       57.41     28.23 <
   4  22   9      294.84      278.27     39.10 o
  -5  23   9      650.23      622.53     20.79 o
  -4  23   9        3.99        2.86     25.18 <
  -3  23   9     1231.75     1439.21     29.18 o
  -2  23   9     1396.25     1687.92     29.94 o
  -1  23   9      286.30      327.48     25.94 o
   0  23   9     1088.45     1119.75     28.04 o
   1  23   9      122.50      144.19     23.65 o
   2  23   9     1549.26     1708.71     29.18 o
   3  23   9       46.71       65.99     28.99 <
   4  23   9      313.29      262.82     15.64 o
  -5  24   9      123.74      124.35     25.94 o
  -4  24   9       67.37       37.19     25.18 <
  -3  24   9      224.41      182.91     25.37 o
  -2  24   9        2.58       19.84     20.41 <
  -1  24   9       27.25       85.64     18.88 o
   0  24   9       19.58       23.08     21.17 <
   1  24   9      115.34      112.91     21.17 o
   2  24   9      130.65      143.23     18.31 o
   3  24   9      139.88      132.74     16.21 o
  -4  25   9        9.63       42.91     21.17 <
  -3  25   9      483.13      404.34     25.18 o
  -2  25   9      223.03      215.52     17.17 o
  -1  25   9      500.08      485.40     16.59 o
   0  25   9      501.85      488.45     20.03 o
   1  25   9        2.13       14.30     19.07 <
   2  25   9      490.07      383.74     47.87 o
   3  25   9      138.50       94.22     19.45 o
  -4  26   9       79.33       72.48     15.64 o
  -3  26   9        3.29       16.21     27.08 <
  -2  26   9       26.96       29.94     13.73 <
  -1  26   9     1408.06     1320.20     18.31 o
   0  26   9       47.25       42.34     13.92 o
   1  26   9       86.84       51.11     14.11 o
   2  26   9        1.25        1.91     21.55 <
  -3  27   9      517.50      497.41     24.22 o
  -2  27   9       53.65       39.86     11.63 o
  -1  27   9       20.99       17.36     14.11 <
   0  27   9      768.50      690.23     20.03 o
   1  27   9     1183.79     1107.92     20.79 o
  -9   0  10     3008.40     3273.99     49.40 o
  -8   0  10      503.31      483.30     30.90 o
  -7   0  10     7139.46     8902.29    103.37 o
  -6   0  10      503.22      573.70     29.18 o
  -5   0  10     2730.97     3145.44     38.15 o
  -4   0  10     1796.22     1797.40     20.60 o
  -3   0  10      319.57      275.79     18.31 o
  -2   0  10      281.15      226.77     12.97 o
  -1   0  10      352.56      300.20     14.50 o
   0   0  10     2100.45     2150.05     25.75 o
   1   0  10     1330.18     1436.73     24.79 o
   2   0  10        7.96        7.82     19.07 <
   3   0  10     1852.11     1671.90     23.08 o
   4   0  10      113.99       78.58     25.37 o
   5   0  10     1639.44     1664.84     51.69 o
   6   0  10     1794.07     1551.93     47.11 o
   7   0  10      242.03      245.46     33.38 o
  -9   1  10     1811.01     1959.13     30.71 o
  -8   1  10       34.52       57.22     19.84 <
  -7   1  10      785.80      828.51     47.11 o
  -6   1  10     5156.46     6172.44     33.00 o
  -5   1  10       36.18       19.64     17.36 <
  -4   1  10     1986.97     1935.10     16.02 o
  -3   1  10       28.19       18.88     10.49 <
  -2   1  10     2442.55     2204.59     11.44 o
  -1   1  10     7113.79     6496.29     22.31 o
   0   1  10     2180.43     2259.14     18.31 o
   1   1  10     4067.68     3998.56     21.17 o
   2   1  10      390.97      306.30     14.11 o
   3   1  10     4672.89     4638.44     24.03 o
   4   1  10     5796.62     5683.61     31.28 o
   5   1  10     1053.47     1089.42     29.37 o
   6   1  10      377.60      359.33     29.18 o
   7   1  10       41.53       47.11     32.23 <
  -9   2  10       10.31       27.08     21.55 <
  -8   2  10       45.31       33.57     23.84 <
  -7   2  10      507.99      476.81     35.28 o
  -6   2  10      157.66      116.34     20.98 o
  -5   2  10      286.97      295.81     16.59 o
  -4   2  10       21.02       31.09     13.54 <
  -3   2  10        0.94       11.25      9.73 <
  -2   2  10     1544.17     1364.26     11.25 o
  -1   2  10     7022.59     6519.37     21.36 o
   0   2  10      161.52      106.42     12.78 o
   1   2  10      355.25      313.74     12.40 o
   2   2  10       58.75       55.88     13.16 o
   3   2  10     2164.18     2143.94     19.84 o
   4   2  10      243.42      234.40     21.55 o
   5   2  10       54.31       59.51     25.94 <
   6   2  10     1683.22     1682.96     29.75 o
   7   2  10      448.25      462.89     25.94 o
  -9   3  10      140.07      115.39     17.36 o
  -8   3  10      131.22      109.67     21.93 o
  -7   3  10       30.25       41.58     61.22 <
  -6   3  10      986.91     1222.36     27.27 o
  -5   3  10      391.11      390.22     16.78 o
  -4   3  10      305.60      249.09     13.54 o
  -3   3  10      163.20      189.39     10.87 o
  -2   3  10      355.61      290.09      8.77 o
  -1   3  10     6813.52     6250.26     20.22 o
   0   3  10       17.22       17.55     11.25 <
   1   3  10    12107.97    12778.21     30.52 o
   2   3  10      572.14      519.92     14.88 o
   3   3  10     3052.74     3198.08     24.79 o
   4   3  10       20.74       25.94     26.89 <
   5   3  10     2913.44     3027.19     28.99 o
   6   3  10       65.40       76.86     22.31 o
   7   3  10      420.11      361.81     24.79 o
  -9   4  10      177.28      125.12     16.40 o
  -8   4  10        0.05        4.77     23.46 <
  -7   4  10        0.46       26.51     29.18 <
  -6   4  10     1584.88     1922.51     32.61 o
  -5   4  10      460.57      399.57     17.74 o
  -4   4  10      206.45      163.45     13.92 o
  -3   4  10        1.44       13.35     11.82 <
  -2   4  10      239.77      218.76      8.77 o
  -1   4  10      356.08      374.39     11.63 o
   0   4  10      663.14      670.97     12.02 o
   1   4  10     2283.21     2245.79     16.78 o
   2   4  10      394.91      323.47     14.69 o
   3   4  10      162.28      157.92     16.40 o
   4   4  10      561.95      547.00     19.26 o
   5   4  10        5.29       14.50     17.93 <
   6   4  10       10.41       14.69     19.26 <
   7   4  10       88.67       64.47     21.74 <
  -9   5  10      437.84      409.30     21.17 o
  -8   5  10      125.44      113.86     19.45 o
  -7   5  10      316.06      341.59     24.99 o
  -6   5  10      485.45      605.55     23.65 o
  -5   5  10       31.38       64.27     16.59 o
  -4   5  10        0.12       23.65     15.07 <
  -3   5  10      332.45      321.75     11.63 o
  -2   5  10     1812.64     1600.76     11.82 o
  -1   5  10     2813.01     2652.04     16.59 o
   0   5  10        4.25       -1.72      9.54 <
   1   5  10     4045.23     4347.58     20.60 o
   2   5  10      333.35      258.05     15.07 o
   3   5  10     1992.83     2142.04     20.22 o
   4   5  10     1266.92     1394.39     21.74 o
   5   5  10        1.38       16.40     29.37 <
   6   5  10      139.08      110.81     20.03 o
   7   5  10        0.75       18.69     17.55 <
  -9   6  10        2.11        7.44     14.88 <
  -8   6  10      407.22      351.51     18.69 o
  -7   6  10        1.15       10.49     26.89 <
  -6   6  10     1374.16     1488.23     26.13 o
  -5   6  10      992.57     1043.27     17.36 o
  -4   6  10     1025.61     1016.57     16.59 o
  -3   6  10     1373.20     1307.04     17.55 o
  -2   6  10     3121.01     2905.89     19.64 o
  -1   6  10        9.06       10.49     10.49 <
   0   6  10     5919.81     5592.45     20.22 o
   1   6  10      887.63      803.53     12.78 o
   2   6  10      232.89      232.30     14.11 o
   3   6  10     4614.89     4842.52     24.99 o
   4   6  10     1724.88     1762.11     23.08 o
   5   6  10      896.51      901.18     23.08 o
   6   6  10      821.65      791.13     20.41 o
   7   6  10      780.81      676.50     15.64 o
  -9   7  10       51.76       72.86     18.31 o
  -8   7  10       82.26       92.50     17.17 o
  -7   7  10       19.73       20.79     26.70 <
  -6   7  10        0.46       33.38     19.64 <
  -5   7  10      136.57      139.04     14.69 o
  -4   7  10     1439.10     1521.03     18.31 o
  -3   7  10     1456.41     1577.49     18.69 o
  -2   7  10      219.52      226.20     12.40 o
  -1   7  10      296.57      302.49     11.63 o
   0   7  10     7908.55     7817.07     23.08 o
   1   7  10        2.44       21.93     12.59 <
   2   7  10      249.63      233.07     14.11 o
   3   7  10     3815.24     4056.16     22.51 o
   4   7  10     1309.85     1298.08     22.12 o
   5   7  10       20.69       -9.92     22.89 <
   6   7  10      187.96      195.87     16.59 o
   7   7  10       98.68      130.84     16.59 o
  -9   8  10        0.34       11.44     16.78 <
  -8   8  10     1312.81     1241.05     20.41 o
  -7   8  10       53.39       94.22     23.08 o
  -6   8  10      308.64      320.23     20.22 o
  -5   8  10      665.87      603.45     15.83 o
  -4   8  10       92.55       63.32     13.73 o
  -3   8  10      155.67      122.06     12.59 o
  -2   8  10     1509.79     1605.53     18.88 o
  -1   8  10     5795.73     5925.84     26.89 o
   0   8  10      103.07      106.23     11.82 o
   1   8  10        1.65       23.84     12.97 <
   2   8  10      203.09      199.12     16.02 o
   3   8  10      632.48      709.50     17.74 o
   4   8  10       58.92       70.57     19.45 o
   5   8  10        2.89       25.75     24.99 <
   6   8  10     1267.75     1207.86     21.17 o
   7   8  10       32.68       24.22     11.82 <
  -8   9  10      102.14      101.28     18.50 o
  -7   9  10       36.05       67.90     24.22 <
  -6   9  10       85.08      127.60     15.64 o
  -5   9  10     2344.56     2423.36     19.45 o
  -4   9  10      249.92      274.26     14.69 o
  -3   9  10      640.34      541.47     13.92 o
  -2   9  10     2751.36     2763.80     22.31 o
  -1   9  10      585.87      528.69     16.02 o
   0   9  10      136.72      134.65     12.78 o
   1   9  10        4.91       19.26     15.45 <
   2   9  10      805.35      866.66     16.21 o
   3   9  10        0.74       11.44     19.45 <
   4   9  10      104.69       95.36     21.36 o
   5   9  10      429.73      431.99     21.93 o
   6   9  10       50.92       40.05     17.74 <
   7   9  10       66.14       66.56     14.11 o
  -8  10  10      190.78      143.43     18.12 o
  -7  10  10       33.12       18.69     23.84 <
  -6  10  10      116.97      128.36     20.79 o
  -5  10  10     1200.66     1124.14     17.17 o
  -4  10  10      415.37      464.03     14.11 o
  -3  10  10      519.05      563.21     14.30 o
  -2  10  10      371.90      358.75     14.88 o
  -1  10  10      295.22      349.03     16.59 o
   0  10  10      785.35      740.59     15.07 o
   1  10  10        2.86        7.44     18.50 <
   2  10  10       14.40       34.71     15.83 <
   3  10  10      813.04      797.04     17.93 o
   4  10  10      180.69      163.26     21.74 o
   5  10  10      667.55      686.99     22.89 o
   6  10  10      850.90      776.82     19.45 o
   7  10  10       85.89       47.87     18.12 <
  -8  11  10        2.60        7.25     18.88 <
  -7  11  10       66.46       95.55     17.93 o
  -6  11  10      335.07      327.48     20.98 o
  -5  11  10      789.89      871.61     15.83 o
  -4  11  10      361.94      387.36     15.26 o
  -3  11  10      805.03      827.94     16.78 o
  -2  11  10        2.32        6.29     13.92 <
  -1  11  10      291.92      255.57     16.78 o
   0  11  10       15.66       19.84     13.35 <
   1  11  10       27.56       45.58     16.02 <
   2  11  10      418.81      495.89     17.55 o
   3  11  10       57.63       42.53     17.55 <
   4  11  10        1.39       23.08     24.03 <
   5  11  10       27.11       41.20     21.36 <
   6  11  10     1307.28     1208.05     17.55 o
   7  11  10       12.02       18.88     22.31 <
  -8  12  10        8.88       29.75     15.64 <
  -7  12  10       57.99       25.94     19.64 <
  -6  12  10      249.97      232.30     20.79 o
  -5  12  10      333.60      420.55     17.55 o
  -4  12  10       83.82      106.81     16.40 o
  -3  12  10       55.80       64.66     15.83 o
  -2  12  10       26.66       22.51     14.88 <
  -1  12  10     1703.11     1607.05     21.36 o
   0  12  10      127.67      136.56     14.69 o
   1  12  10       34.48       39.86     16.78 <
   2  12  10      160.22      207.13     17.17 o
   3  12  10       23.64       16.02     16.40 <
   4  12  10      114.75      101.08     21.93 o
   5  12  10     2505.27     2685.41     35.09 o
   6  12  10       50.64       69.23     18.88 o
  -8  13  10      236.73      224.48     18.12 o
  -7  13  10      192.79      139.04     17.36 o
  -6  13  10        9.90       29.37     19.64 <
  -5  13  10     2612.53     2750.07     22.70 o
  -4  13  10     1973.29     2159.01     22.12 o
  -3  13  10     2276.17     2189.34     22.31 o
  -2  13  10      354.81      381.64     16.02 o
  -1  13  10     6012.47     6374.04     34.33 o
   0  13  10      126.01      163.83     16.40 o
   1  13  10      850.05      889.73     21.74 o
   2  13  10      327.05      357.42     20.22 o
   3  13  10        4.88       27.27     17.17 <
   4  13  10      315.71      427.99     25.56 o
   5  13  10       23.50        5.15     19.26 <
   6  13  10      564.90      470.90     17.93 o
  -8  14  10      147.50      103.95     19.07 o
  -7  14  10       16.24        7.82     20.98 <
  -6  14  10       56.56       64.85     19.64 o
  -5  14  10     3433.74     3730.97     24.60 o
  -4  14  10     2189.76     2376.63     21.55 o
  -3  14  10     3268.21     3423.52     25.56 o
  -2  14  10     7012.34     7948.86     39.48 o
  -1  14  10     3167.74     3444.88     29.37 o
   0  14  10      140.60      146.10     16.40 o
   1  14  10      516.03      546.05     21.17 o
   2  14  10      589.81      568.36     21.55 o
   3  14  10       63.26       55.31     17.36 o
   4  14  10      420.48      446.87     25.56 o
   5  14  10      334.92      344.45     24.03 o
   6  14  10       13.32       31.66     28.42 <
  -8  15  10       83.52       62.56     22.89 <
  -7  15  10      114.54       84.49     17.74 o
  -6  15  10       10.16       28.42     25.56 <
  -5  15  10      579.98      641.03     17.36 o
  -4  15  10      846.38      880.77     18.12 o
  -3  15  10        2.80        2.86     16.40 <
  -2  15  10       48.85       41.01     18.50 <
  -1  15  10      218.98      243.17     21.74 o
   0  15  10     1266.94     1372.65     25.56 o
   1  15  10      102.26       70.19     24.22 <
   2  15  10      170.54      185.38     19.64 o
   3  15  10        2.51       23.08     19.45 <
   4  15  10      214.22      262.63     21.93 o
   5  15  10      162.07      142.09     22.70 o
   6  15  10      468.67      430.47     28.61 o
  -7  16  10       65.92       60.84     18.88 o
  -6  16  10       22.67        8.39     24.03 <
  -5  16  10      383.78      421.31     19.07 o
  -4  16  10        8.49        4.58     21.17 <
  -3  16  10     3700.74     3987.88     27.85 o
  -2  16  10      253.05      264.15     19.64 o
  -1  16  10        3.42       26.32     21.55 <
   0  16  10     1590.89     1641.95     26.70 o
   1  16  10     2989.84     3258.92     34.90 o
   2  16  10      139.96      138.09     22.89 o
   3  16  10      803.48      797.99     23.84 o
   4  16  10      792.67      714.65     29.94 o
   5  16  10      196.74      202.93     31.85 o
   6  16  10       48.76       51.69     27.27 <
  -7  17  10       28.02       15.07     18.12 <
  -6  17  10       88.36       90.79     19.64 o
  -5  17  10      268.43      252.52     16.97 o
  -4  17  10     2067.15     2032.75     20.60 o
  -3  17  10     2529.46     2654.90     27.46 o
  -2  17  10     1121.16     1259.74     24.03 o
  -1  17  10     1317.97     1437.88     26.70 o
   0  17  10      605.11      663.15     29.37 o
   1  17  10       32.47       48.44     28.23 <
   2  17  10      103.29      123.59     21.74 o
   3  17  10      316.91      353.22     21.55 o
   4  17  10     1552.94     1560.90     32.80 o
   5  17  10      401.27      336.25     32.42 o
   6  17  10      117.97      127.98     38.34 o
  -7  18  10      392.57      352.46     20.98 o
  -6  18  10     1373.27     1411.18     22.89 o
  -5  18  10      272.97      266.82     16.40 o
  -4  18  10     2746.27     2936.60     26.32 o
  -3  18  10       55.96       75.91     15.26 o
  -2  18  10     1635.46     1728.73     26.32 o
  -1  18  10     4254.47     4680.78     31.85 o
   0  18  10    10385.35    11423.88     61.03 o
   1  18  10     1404.35     1560.51     28.23 o
   2  18  10     1114.28     1269.47     30.90 o
   3  18  10      206.09      249.47     20.22 o
   4  18  10      637.04      649.42     29.94 o
   5  18  10      413.36      441.53     31.85 o
  -7  19  10       64.54       84.11     40.82 <
  -6  19  10      327.80      270.83     18.50 o
  -5  19  10      102.89      109.67     16.40 o
  -4  19  10      174.07      203.69     18.69 o
  -3  19  10     1638.77     1960.47     20.98 o
  -2  19  10      746.14      885.73     24.03 o
  -1  19  10        1.42       37.95     39.29 <
   0  19  10     6544.59     7288.76     51.11 o
   1  19  10     5039.30     5151.68     67.52 o
   2  19  10     4453.32     5317.61     43.49 o
   3  19  10       17.18       -3.62     24.99 <
   4  19  10      760.66      740.01     30.71 o
   5  19  10      184.03      164.98     32.61 o
  -6  20  10       38.76       66.75     16.40 o
  -5  20  10       63.89       50.54     22.89 <
  -4  20  10      131.57      145.33     17.55 o
  -3  20  10     3065.04     3257.59     29.18 o
  -2  20  10     3661.30     4189.85     29.37 o
  -1  20  10     3323.34     3783.42     36.81 o
   0  20  10      944.73      995.97     39.29 o
   1  20  10     2875.28     3061.71     33.00 o
   2  20  10     1645.66     1800.45     31.85 o
   3  20  10      257.15      276.74     23.65 o
   4  20  10      130.09      129.69     28.42 o
   5  20  10      713.46      657.05     21.93 o
  -6  21  10      140.91      142.28     21.93 o
  -5  21  10      204.18      233.64     22.51 o
  -4  21  10      697.28      776.63     23.08 o
  -3  21  10      336.02      250.42     18.31 o
  -2  21  10       60.37       54.36     20.79 <
  -1  21  10     2509.58     2994.77     33.57 o
   0  21  10       18.73      -19.26     35.86 <
   1  21  10      413.48      418.07     27.46 o
   2  21  10     1033.88     1080.27     22.89 o
   3  21  10      116.58      106.23     14.11 o
   4  21  10      990.89     1200.81     53.02 o
  -5  22  10       66.67       33.19     20.22 <
  -4  22  10      324.28      348.26     26.89 o
  -3  22  10     4711.31     5176.29     35.86 o
  -2  22  10       16.65       20.98     25.94 <
  -1  22  10        3.66       16.59     20.03 <
   0  22  10      224.87      163.45     24.99 o
   1  22  10     2565.47     2810.15     46.35 o
   2  22  10      385.70      371.53     18.50 o
   3  22  10       99.77      101.08     14.50 o
   4  22  10      134.61      168.22     38.72 o
  -5  23  10      239.65      214.18     16.78 o
  -4  23  10      162.99      168.98     23.27 o
  -3  23  10       23.55       36.24     27.27 <
  -2  23  10     1157.34     1191.08     27.27 o
  -1  23  10       24.42       43.29     23.08 <
   0  23  10      708.18      662.20     20.60 o
   1  23  10      748.43      826.79     26.51 o
   2  23  10        0.40        5.72     24.99 <
   3  23  10       62.97       45.58     30.90 <
  -5  24  10      170.64      128.55     24.79 o
  -4  24  10      730.95      736.77     21.74 o
  -3  24  10       15.64       40.43     23.84 <
  -2  24  10      450.88      490.74     19.07 o
  -1  24  10     1728.87     1654.92     31.66 o
   0  24  10      210.47      214.95     23.46 o
   1  24  10      871.65      755.46     25.18 o
   2  24  10       59.69        4.96     47.87 <
   3  24  10       90.25      120.16     20.41 o
  -4  25  10      102.74      119.58     19.26 o
  -3  25  10      336.28      314.32     22.70 o
  -2  25  10      217.28      201.22     15.64 o
  -1  25  10      913.63      895.26     28.99 o
   0  25  10      904.11      938.37     24.22 o
   1  25  10      464.80      385.07     20.03 o
   2  25  10      737.10      713.69     19.84 o
  -3  26  10       10.92       26.89     14.11 <
  -2  26  10      132.49      136.18     12.40 o
  -1  26  10       23.58       30.33     15.26 <
   0  26  10        5.42      -13.73     17.55 <
   1  26  10       68.09       49.59     14.69 o
  -2  27  10       71.49       53.59     26.70 <
  -1  27  10        1.70        0.57     37.57 <
   0  27  10      161.80      119.20     13.16 o
  -9   1  11      111.77      129.88     21.74 o
  -8   1  11     1324.86     1461.34     34.90 o
  -7   1  11      324.04      375.73     28.61 o
  -6   1  11      283.50      319.27     24.41 o
  -5   1  11      461.36      476.43     21.93 o
  -4   1  11     1074.57     1300.17     17.36 o
  -3   1  11       87.49       72.28     11.44 o
  -2   1  11      839.62      792.08     10.68 o
  -1   1  11     1618.41     1484.99     16.02 o
   0   1  11     3775.68     3950.49     23.84 o
   1   1  11     1935.49     2005.29     20.98 o
   2   1  11       42.37       33.57     14.30 <
   3   1  11     1100.25     1169.72     20.79 o
   4   1  11     1388.04     1401.45     25.37 o
   5   1  11     2056.38     2159.77     29.18 o
   6   1  11       53.87       59.51     27.27 <
   7   1  11      124.84      144.76     14.88 o
  -9   2  11      151.01      172.42     20.98 o
  -8   2  11      205.03      214.38     24.22 o
  -7   2  11     2654.98     3313.09     44.06 o
  -6   2  11      336.26      301.73     22.89 o
  -5   2  11     1197.24     1301.70     19.45 o
  -4   2  11     3191.94     3267.32     22.51 o
  -3   2  11     2148.08     2270.97     16.78 o
  -2   2  11       47.94       66.94      9.35 o
  -1   2  11      589.53      502.56     11.63 o
   0   2  11        8.99       29.75     14.50 <
   1   2  11       17.12       29.56     13.54 <
   2   2  11     2522.06     2547.90     19.26 o
   3   2  11     4565.92     4933.87     33.19 o
   4   2  11     2356.91     2432.13     24.60 o
   5   2  11     7498.14     8662.74     44.82 o
   6   2  11      566.72      626.15     31.09 o
   7   2  11     1201.93     1213.97     19.07 o
  -9   3  11       31.54       48.83     15.45 o
  -8   3  11     3067.86     3474.25     35.86 o
  -7   3  11       12.90        4.20     28.42 <
  -6   3  11     2302.40     2772.19     29.37 o
  -5   3  11      169.73      151.63     17.93 o
  -4   3  11      187.67      143.43     15.45 o
  -3   3  11      881.81      777.59     14.69 o
  -2   3  11      367.54      324.61     10.11 o
  -1   3  11      454.97      448.01     12.59 o
   0   3  11      317.75      245.84     13.73 o
   1   3  11       30.13       18.12     13.54 <
   2   3  11       51.03       54.17     15.64 o
   3   3  11     1257.57     1292.93     20.22 o
   4   3  11      292.01      291.43     21.74 o
   5   3  11     1742.00     2200.02     29.18 o
   6   3  11      914.04      957.06     32.61 o
   7   3  11       86.63       92.31     14.30 o
  -9   4  11      916.60      916.24     22.89 o
  -8   4  11      136.25      139.61     21.17 o
  -7   4  11     1822.14     1885.13     39.67 o
  -6   4  11      101.53      109.86     20.03 o
  -5   4  11     3538.57     3885.46     25.37 o
  -4   4  11      275.35      232.30     15.83 o
  -3   4  11     1934.35     1849.65     19.07 o
  -2   4  11     1358.20     1344.42     12.78 o
  -1   4  11     8493.87     8408.70     23.27 o
   0   4  11       53.38       37.95     13.35 <
   1   4  11     6061.32     6358.59     26.89 o
   2   4  11       61.41       57.60     17.17 o
   3   4  11       83.41       96.89     17.17 o
   4   4  11       13.45       -0.57     23.46 <
   5   4  11     1571.73     1651.68     25.37 o
   6   4  11       48.80       71.52     20.41 o
   7   4  11       13.59       -3.05     15.64 <
  -9   5  11     1084.07      972.89     22.70 o
  -8   5  11       45.42       51.11     20.60 <
  -7   5  11     2406.54     2807.86     35.86 o
  -6   5  11      452.04      518.96     21.36 o
  -5   5  11     7006.43     8222.17     34.33 o
  -4   5  11      200.56      161.93     15.83 o
  -3   5  11     6159.19     6565.53     36.81 o
  -2   5  11       15.80       17.74      9.73 <
  -1   5  11       23.81       27.85     12.78 <
   0   5  11      178.08      137.51     12.02 o
   1   5  11        6.05        6.10     12.78 <
   2   5  11     1641.28     1705.66     20.22 o
   3   5  11     1300.38     1476.21     20.98 o
   4   5  11      461.65      423.60     18.31 o
   5   5  11      117.70      139.23     18.88 o
   6   5  11      130.63      110.81     20.60 o
   7   5  11       50.45       27.85     13.35 <
  -9   6  11      400.83      315.08     27.08 o
  -8   6  11       97.92       83.73     18.88 o
  -7   6  11      416.93      364.09     24.22 o
  -6   6  11       53.06       41.01     17.93 <
  -5   6  11     1190.10     1235.52     18.69 o
  -4   6  11      419.22      453.54     20.41 o
  -3   6  11     1905.24     2007.77     21.17 o
  -2   6  11      816.85      750.89     13.73 o
  -1   6  11      772.98      853.11     13.92 o
   0   6  11      592.04      514.77     13.54 o
   1   6  11      206.87      197.59     13.35 o
   2   6  11      447.45      509.24     17.74 o
   3   6  11     1604.86     1694.21     17.93 o
   4   6  11      338.17      324.04     18.31 o
   5   6  11      718.69      805.24     19.64 o
   6   6  11        0.17        7.06     17.93 <
   7   6  11       25.65       24.22     14.11 <
  -8   7  11       12.81       28.99     18.50 <
  -7   7  11        2.50       15.64     22.51 <
  -6   7  11     1075.69     1217.40     20.41 o
  -5   7  11       73.00       79.15     16.21 o
  -4   7  11      266.05      325.57     16.59 o
  -3   7  11     1691.66     1841.64     19.26 o
  -2   7  11      147.80      154.87     11.63 o
  -1   7  11      215.57      161.35     14.11 o
   0   7  11      190.72      163.64     13.16 o
   1   7  11       35.92       39.29     14.69 <
   2   7  11     6587.21     7471.28     33.19 o
   3   7  11      766.90      864.18     16.59 o
   4   7  11      175.47      150.48     17.74 o
   5   7  11       88.04       61.80     17.55 o
   6   7  11      109.54       86.78     14.30 o
   7   7  11      153.88      112.15     16.59 o
  -8   8  11      126.94       80.68     17.93 o
  -7   8  11      386.45      376.68     21.93 o
  -6   8  11      477.78      488.26     18.69 o
  -5   8  11     1131.93     1032.21     17.55 o
  -4   8  11      332.13      339.11     16.78 o
  -3   8  11     2055.14     2086.53     22.12 o
  -2   8  11       57.83       58.74     13.73 o
  -1   8  11     2848.64     3166.99     23.65 o
   0   8  11       21.11       20.98     13.35 <
   1   8  11       45.94       32.61     15.07 <
   2   8  11     1765.81     1951.12     23.46 o
   3   8  11       10.48       30.33     16.78 <
   4   8  11      288.66      276.74     19.84 o
   5   8  11        1.45       -6.68     21.93 <
   6   8  11      745.10      783.69     16.59 o
   7   8  11      203.58      152.39     16.59 o
  -8   9  11       13.33       20.03     17.36 <
  -7   9  11      143.99      161.16     23.84 o
  -6   9  11     2720.73     2927.44     26.51 o
  -5   9  11      604.89      586.48     16.59 o
  -4   9  11      511.10      488.07     15.83 o
  -3   9  11       84.98       90.59     14.11 o
  -2   9  11     2129.72     2279.36     23.27 o
  -1   9  11     2682.10     2641.35     23.27 o
   0   9  11      219.55      193.78     16.02 o
   1   9  11      678.43      754.89     17.36 o
   2   9  11      291.46      299.25     18.50 o
   3   9  11      770.20      822.98     17.55 o
   4   9  11     2508.18     2708.49     24.79 o
   5   9  11       10.45       20.60     18.12 <
   6   9  11      169.21      129.69     15.45 o
   7   9  11       51.31       15.64     24.79 <
  -8  10  11      373.00      347.12     17.55 o
  -7  10  11       47.00       42.91     22.70 <
  -6  10  11     1147.81     1281.10     19.45 o
  -5  10  11       59.83       75.15     16.59 o
  -4  10  11     5103.26     5864.99     24.22 o
  -3  10  11     1035.41     1094.76     16.97 o
  -2  10  11     3156.67     3575.72     26.70 o
  -1  10  11    10213.93    10904.15     37.57 o
   0  10  11      278.52      215.90     16.59 o
   1  10  11      651.80      623.48     19.84 o
   2  10  11       35.54       45.39     21.74 <
   3  10  11      108.68      121.30     15.83 o
   4  10  11        5.66       24.99     18.50 <
   5  10  11     1178.97     1309.14     22.89 o
   6  10  11      262.67      273.12     15.64 o
  -8  11  11      606.30      575.23     17.36 o
  -7  11  11       53.17       44.63     18.88 <
  -6  11  11      521.57      512.48     20.98 o
  -5  11  11      444.67      426.84     17.55 o
  -4  11  11      817.59      828.32     17.55 o
  -3  11  11     2651.19     2690.18     22.31 o
  -2  11  11      989.66     1217.02     21.55 o
  -1  11  11     1434.94     1451.04     21.55 o
   0  11  11       60.23       43.87     16.78 <
   1  11  11      170.58      182.14     18.88 o
   2  11  11      589.32      603.45     20.60 o
   3  11  11        1.23       19.84     18.88 <
   4  11  11       31.29       30.90     18.69 <
   5  11  11     1213.14     1254.78     22.51 o
   6  11  11      453.35      441.15     20.60 o
  -8  12  11       56.41       83.16     14.88 o
  -7  12  11       73.02       56.65     16.59 o
  -6  12  11        4.30       17.74     21.93 <
  -5  12  11      789.41      835.57     20.03 o
  -4  12  11       35.72       27.08     18.31 <
  -3  12  11      423.61      411.97     19.64 o
  -2  12  11      560.62      564.36     20.22 o
  -1  12  11     2689.62     2908.56     25.75 o
   0  12  11      759.20      729.14     19.07 o
   1  12  11       56.74       88.50     18.88 o
   2  12  11      282.13      271.21     19.84 o
   3  12  11      265.37      320.42     20.60 o
   4  12  11      846.85      890.31     23.27 o
   5  12  11      304.34      357.61     22.51 o
   6  12  11      434.00      442.67     19.84 o
  -8  13  11      200.04      206.56     20.03 o
  -7  13  11      224.79      200.45     21.17 o
  -6  13  11     1490.86     1540.11     25.94 o
  -5  13  11       52.07       78.39     16.78 o
  -4  13  11     2426.28     2596.34     23.65 o
  -3  13  11      762.21      835.95     20.03 o
  -2  13  11        9.80       12.21     18.69 <
  -1  13  11        2.79       18.88     20.41 <
   0  13  11       27.95        9.73     16.78 <
   1  13  11      332.15      359.90     22.70 o
   2  13  11       79.83       64.66     19.45 o
   3  13  11      557.26      538.61     24.41 o
   4  13  11       23.85       74.57     32.04 <
   5  13  11      562.92      611.85     25.75 o
   6  13  11      423.73      398.04     16.40 o
  -8  14  11      522.87      435.81     25.18 o
  -7  14  11      301.17      291.24     20.98 o
  -6  14  11     1500.48     1834.97     29.37 o
  -5  14  11       45.13       52.64     16.40 o
  -4  14  11     2646.14     2870.03     22.70 o
  -3  14  11      576.87      686.23     20.22 o
  -2  14  11     7144.34     8316.01     38.91 o
  -1  14  11     1008.92     1074.93     24.79 o
   0  14  11     2960.78     3004.11     29.94 o
   1  14  11      265.03      279.41     22.89 o
   2  14  11      474.23      491.88     20.98 o
   3  14  11      684.88      687.56     20.41 o
   4  14  11     1108.90     1250.59     31.47 o
   5  14  11      214.44      245.65     24.99 o
   6  14  11      187.92      176.99     26.70 o
  -7  15  11       33.08       32.04     18.50 <
  -6  15  11     1025.23     1055.66     23.65 o
  -5  15  11      211.09      253.86     16.78 o
  -4  15  11     1755.88     1871.21     20.98 o
  -3  15  11     1555.77     1629.18     22.70 o
  -2  15  11     2568.99     2919.62     28.61 o
  -1  15  11        0.83       18.50     18.88 <
   0  15  11     3003.87     3125.61     36.05 o
   1  15  11        1.79       18.31     22.70 <
   2  15  11     1118.95     1018.28     22.89 o
   3  15  11      295.14      320.23     17.93 o
   4  15  11     3998.32     4113.94     44.63 o
   5  15  11       66.35       87.16     27.85 o
   6  15  11     1131.68     1015.99     40.24 o
  -7  16  11      456.70      432.37     22.89 o
  -6  16  11       12.79       28.80     22.51 <
  -5  16  11       86.38       62.94     16.02 o
  -4  16  11      827.57      867.23     20.22 o
  -3  16  11      585.74      714.27     20.60 o
  -2  16  11     1610.30     1756.20     26.32 o
  -1  16  11        2.28        7.06     23.65 <
   0  16  11      161.49      169.94     27.27 o
   1  16  11      319.46      317.56     29.18 o
   2  16  11      105.35       93.26     22.70 o
   3  16  11     1606.93     1588.55     26.32 o
   4  16  11      252.98      270.07     33.57 o
   5  16  11      660.49      691.38     29.94 o
  -7  17  11      180.63      114.05     20.22 o
  -6  17  11       19.15       28.61     18.69 <
  -5  17  11     1038.16     1170.29     19.64 o
  -4  17  11        1.21        1.53     15.83 <
  -3  17  11     9660.65    11087.43     39.29 o
  -2  17  11     2495.52     2849.63     29.37 o
  -1  17  11     2174.02     2484.77     28.42 o
   0  17  11     5944.29     6362.41     57.03 o
   1  17  11       20.03       60.27     28.04 <
   2  17  11      732.62      775.30     24.60 o
   3  17  11      289.75      305.35     25.56 o
   4  17  11     2723.27     2862.98     52.64 o
   5  17  11        3.77       54.17     33.00 <
  -7  18  11      198.86      181.00     42.15 o
  -6  18  11       23.29       33.57     20.41 <
  -5  18  11      393.92      371.15     16.97 o
  -4  18  11      235.28      217.43     17.93 o
  -3  18  11     9091.50    10105.39     38.15 o
  -2  18  11     1321.37     1369.03     25.94 o
  -1  18  11     4212.95     4613.65     32.23 o
   0  18  11       23.97       51.31     34.52 <
   1  18  11     6733.57     7494.55     51.69 o
   2  18  11        1.69       15.45     19.64 <
   3  18  11      207.10      119.58     25.18 o
   4  18  11      250.12      290.28     33.76 o
   5  18  11      197.32      174.90     27.46 o
  -6  19  11       55.57       68.09     19.84 o
  -5  19  11       17.78       61.41     17.17 o
  -4  19  11      193.04      214.38     19.26 o
  -3  19  11      304.71      351.13     17.55 o
  -2  19  11     1052.07     1040.41     24.79 o
  -1  19  11       71.31       50.73     19.84 <
   0  19  11        6.34       20.03     37.57 <
   1  19  11      901.00      926.93     28.80 o
   2  19  11      425.28      370.20     21.36 o
   3  19  11      106.22       78.20     22.51 o
   4  19  11      145.18      152.01     33.38 o
   5  19  11      147.94      225.06     50.54 o
  -6  20  11       27.08       55.31     22.31 <
  -5  20  11        2.24       32.61     32.04 <
  -4  20  11      178.41      254.81     18.69 o
  -3  20  11     2266.41     2160.15     25.75 o
  -2  20  11      384.56      406.82     19.64 o
  -1  20  11      179.66      235.74     19.84 o
   0  20  11      195.39      230.01     51.11 o
   1  20  11     4125.31     4618.22     43.68 o
   2  20  11      682.52      754.70     25.94 o
   3  20  11      148.22      120.16     22.89 o
   4  20  11      133.74      164.02     33.76 o
  -6  21  11       11.38       17.17     24.03 <
  -5  21  11      785.35      899.27     21.93 o
  -4  21  11      592.07      606.51     22.89 o
  -3  21  11      470.26      541.66     20.98 o
  -2  21  11        8.98       18.50     18.12 <
  -1  21  11      165.05      220.10     18.31 o
   0  21  11      169.54      125.88     38.53 o
   1  21  11      166.44      176.23     23.65 o
   2  21  11     2484.61     2417.63     27.08 o
   3  21  11       40.01       29.18     12.78 <
   4  21  11     1036.65     1098.01     25.18 o
  -5  22  11       25.38       57.79     19.84 <
  -4  22  11      154.48      183.67     23.46 o
  -3  22  11       21.05       36.24     20.79 <
  -2  22  11        1.95       18.31     26.89 <
  -1  22  11       21.37        9.15     24.99 <
   0  22  11       21.94       25.94     25.37 <
   1  22  11      412.63      467.85     24.41 o
   2  22  11      452.76      405.10     21.55 o
   3  22  11      549.09      442.67     23.08 o
  -5  23  11        1.95       32.42     27.46 <
  -4  23  11     1760.72     1871.97     26.70 o
  -3  23  11        0.66        9.73     24.22 <
  -2  23  11      384.37      250.99     16.21 o
  -1  23  11      482.64      476.81     41.77 o
   0  23  11     1387.97     1495.67     30.90 o
   1  23  11       32.14       31.66     20.79 <
   2  23  11       83.17       34.33     47.11 <
   3  23  11       53.96       35.86     61.60 <
  -4  24  11      764.77      747.07     22.51 o
  -3  24  11        9.29        2.48     17.93 <
  -2  24  11       94.70      101.85     16.21 o
  -1  24  11      199.35      122.83     25.56 o
   0  24  11      153.13      154.49     18.31 o
   1  24  11      106.23       55.69     14.50 o
   2  24  11        5.40      -21.36     55.12 <
  -3  25  11      138.64      159.45     16.40 o
  -2  25  11        2.06      -11.06     20.41 <
  -1  25  11       49.34       49.78     27.66 <
   0  25  11      191.91      145.14     15.45 o
   1  25  11      287.28      228.11     17.17 o
  -2  26  11      249.07      246.80     17.74 o
  -1  26  11      488.48      450.68     14.50 o
   0  26  11      794.92      756.04     18.69 o
  -9   0  12     3915.46     3783.80     46.73 o
  -8   0  12      271.25      288.95     27.85 o
  -7   0  12     9976.00    12598.55    103.56 o
  -6   0  12     2066.78     2530.35     42.15 o
  -5   0  12     4588.27     5204.13     46.54 o
  -4   0  12      519.38      513.81     23.65 o
  -3   0  12    20068.07    21605.17     57.03 o
  -2   0  12     2279.28     2448.91     25.75 o
  -1   0  12    10494.38    10748.90     65.80 o
   0   0  12     3719.09     4128.63     48.83 o
   1   0  12     5955.60     6045.99     43.68 o
   2   0  12      767.03      829.85     25.94 o
   3   0  12    16436.67    19406.30     63.70 o
   4   0  12     2381.19     2609.69     43.49 o
   5   0  12        7.32       12.40     23.08 <
   6   0  12      197.01      176.04     25.94 o
   7   0  12      174.07      208.46     18.12 o
  -9   1  12      539.93      613.94     22.31 o
  -8   1  12     1438.78     1414.80     23.84 o
  -7   1  12     2412.34     2939.84     45.58 o
  -6   1  12       18.79       25.94     29.94 <
  -5   1  12     2756.98     3040.92     26.32 o
  -4   1  12       45.96       23.46     16.40 <
  -3   1  12      344.87      315.84     15.07 o
  -2   1  12       76.18       41.20     12.97 o
  -1   1  12      323.23      353.80     14.11 o
   0   1  12     2780.54     2985.61     24.41 o
   1   1  12      240.77      228.49     17.36 o
   2   1  12     2223.94     2384.45     23.65 o
   3   1  12       20.95       38.91     15.45 <
   4   1  12    10592.85    12342.98     41.20 o
   5   1  12        7.57        0.76     20.03 <
   6   1  12        9.64       23.08     17.36 <
   7   1  12        6.75       13.16     13.92 <
  -9   2  12        0.54       28.23     17.93 <
  -8   2  12      642.98      680.32     24.99 o
  -7   2  12      404.46      510.00     27.85 o
  -6   2  12     1397.37     1601.14     29.56 o
  -5   2  12       26.69       29.75     20.41 <
  -4   2  12     1102.84     1229.42     19.64 o
  -3   2  12     4310.85     4517.52     22.31 o
  -2   2  12      375.72      372.11     11.63 o
  -1   2  12     2509.02     2637.92     20.41 o
   0   2  12      763.96      827.94     19.84 o
   1   2  12     1170.94     1439.40     22.70 o
   2   2  12      284.88      301.73     16.59 o
   3   2  12        4.10       16.97     15.45 <
   4   2  12     2303.43     2458.83     24.99 o
   5   2  12      801.30      954.01     21.93 o
   6   2  12      241.64      280.94     18.69 o
   7   2  12       10.50       14.69     17.17 <
  -9   3  12      125.75      111.38     25.94 o
  -8   3  12      921.35     1001.88     25.75 o
  -7   3  12      207.69      220.67     26.70 o
  -6   3  12      208.16      214.76     28.42 o
  -5   3  12        5.18        4.20     20.22 <
  -4   3  12     1840.80     2090.35     25.56 o
  -3   3  12      545.76      555.77     16.59 o
  -2   3  12     3869.69     3845.59     17.55 o
  -1   3  12      122.76      182.33     12.59 o
   0   3  12     2254.77     2366.33     22.89 o
   1   3  12      617.36      634.16     18.88 o
   2   3  12     1777.76     1910.30     23.08 o
   3   3  12     2338.68     2655.09     24.22 o
   4   3  12     1350.25     1415.18     21.74 o
   5   3  12     2721.81     3182.82     31.85 o
   6   3  12        4.86       18.31     24.41 <
   7   3  12      111.66      163.83     12.59 o
  -9   4  12      271.32      232.49     26.51 o
  -8   4  12      492.48      508.86     23.46 o
  -7   4  12        7.31       28.80     27.27 <
  -6   4  12       36.46       41.96     22.89 <
  -5   4  12      271.48      257.48     20.60 o
  -4   4  12       32.95       50.54     16.21 o
  -3   4  12     2274.44     2148.52     20.41 o
  -2   4  12     1773.58     1718.63     14.88 o
  -1   4  12      251.32      226.77     14.11 o
   0   4  12     9145.87    10006.98     39.67 o
   1   4  12     3687.43     3780.56     23.46 o
   2   4  12     3412.19     3809.93     24.98 o
   3   4  12     1679.63     1861.67     22.12 o
   4   4  12     9389.72    10772.36     39.48 o
   5   4  12     2487.40     2611.22     26.89 o
   6   4  12        2.90        7.82     19.26 <
   7   4  12       73.62       78.01     13.16 o
  -9   5  12        8.96       11.82     23.46 <
  -8   5  12     1816.50     1900.39     25.75 o
  -7   5  12       31.02       32.80     24.99 <
  -6   5  12      120.56       97.84     17.74 o
  -5   5  12       10.09       19.26     20.03 <
  -4   5  12     4586.67     5279.28     31.85 o
  -3   5  12     2396.45     2483.82     22.51 o
  -2   5  12     1050.73      987.96     13.92 o
  -1   5  12    10143.55    10838.54     28.99 o
   0   5  12      785.19      705.87     16.02 o
   1   5  12     4076.35     4569.59     24.98 o
   2   5  12     2390.97     2689.61     23.65 o
   3   5  12     1502.95     1587.98     21.93 o
   4   5  12      135.71      147.81     18.50 o
   5   5  12      871.15      966.21     20.22 o
   6   5  12        2.79       20.60     15.83 <
   7   5  12       41.35       62.18     12.78 o
  -8   6  12      182.41      131.98     19.64 o
  -7   6  12      141.64      116.15     25.75 o
  -6   6  12     1571.44     1630.32     21.55 o
  -5   6  12        2.23       21.17     18.31 <
  -4   6  12      401.25      399.95     18.50 o
  -3   6  12      246.55      250.61     17.74 o
  -2   6  12        3.86       -0.19     18.69 <
  -1   6  12     1448.17     1571.00     15.07 o
   0   6  12     4501.74     4631.96     23.46 o
   1   6  12      305.00      287.04     15.45 o
   2   6  12      785.11      870.85     21.93 o
   3   6  12     1876.95     2229.77     23.27 o
   4   6  12     2843.41     2979.51     25.37 o
   5   6  12        7.20       28.80     17.74 <
   6   6  12        5.78       36.62     18.12 <
   7   6  12      234.06      285.52     23.84 o
  -8   7  12     1568.99     1721.68     25.75 o
  -7   7  12      406.98      423.41     22.89 o
  -6   7  12     2475.69     2506.70     23.08 o
  -5   7  12      157.88      162.31     18.88 o
  -4   7  12      846.63      873.14     20.60 o
  -3   7  12     1494.13     1550.98     19.64 o
  -2   7  12      963.14      955.34     15.83 o
  -1   7  12     5065.92     5520.54     24.03 o
   0   7  12      307.98      305.54     16.21 o
   1   7  12     3173.35     3612.91     26.89 o
   2   7  12      343.21      311.45     18.50 o
   3   7  12      907.49     1025.15     19.26 o
   4   7  12     3114.99     3360.01     24.22 o
   5   7  12     1057.05     1088.09     22.70 o
   6   7  12      708.14      700.34     20.22 o
  -8   8  12       33.04       34.71     20.03 <
  -7   8  12      102.73      111.77     20.22 o
  -6   8  12       43.75       43.10     17.17 <
  -5   8  12      884.70      981.66     20.79 o
  -4   8  12        2.39       18.88     20.22 <
  -3   8  12     3897.98     4188.33     27.08 o
  -2   8  12        2.57       20.41     18.69 <
  -1   8  12       51.23       45.96     17.17 <
   0   8  12      613.96      637.59     24.03 o
   1   8  12     1130.78     1248.30     19.84 o
   2   8  12      598.84      634.16     21.74 o
   3   8  12     2258.26     2545.99     22.89 o
   4   8  12      914.02     1011.61     20.79 o
   5   8  12        7.15      -10.49     22.70 <
   6   8  12      299.08      286.28     15.45 o
  -8   9  12      273.57      302.87     19.26 o
  -7   9  12        0.98        7.25     25.56 <
  -6   9  12       21.76        8.39     16.97 <
  -5   9  12      162.76      173.56     17.17 o
  -4   9  12      826.85      831.75     17.55 o
  -3   9  12      600.51      601.17     16.78 o
  -2   9  12     2339.06     2484.96     23.08 o
  -1   9  12      321.47      270.07     20.60 o
   0   9  12       11.12        0.38     21.93 <
   1   9  12      455.90      475.29     17.93 o
   2   9  12      697.94      735.06     22.12 o
   3   9  12      879.92      995.40     19.84 o
   4   9  12        9.84       32.80     16.59 <
   5   9  12     1363.06     1509.02     23.65 o
   6   9  12      197.24      183.67     14.69 o
  -8  10  12      111.44       86.02     17.74 o
  -7  10  12      647.53      539.75     23.46 o
  -6  10  12       72.73       41.77     17.36 <
  -5  10  12      367.75      353.03     17.55 o
  -4  10  12      607.36      645.03     17.17 o
  -3  10  12     4100.13     4438.94     24.41 o
  -2  10  12       71.98       84.30     17.93 o
  -1  10  12      838.67      861.32     22.70 o
   0  10  12      147.20      154.87     21.74 o
   1  10  12      119.59      143.23     19.64 o
   2  10  12      234.17      215.33     23.84 o
   3  10  12       10.27       15.83     20.03 <
   4  10  12       10.60       16.59     20.79 <
   5  10  12        8.68       24.41     21.93 <
   6  10  12      958.50      885.54     16.97 o
  -8  11  12      427.79      412.92     17.93 o
  -7  11  12      618.28      583.62     22.51 o
  -6  11  12       36.67       21.93     24.99 <
  -5  11  12       29.50       34.33     16.40 <
  -4  11  12     1332.30     1429.30     18.12 o
  -3  11  12       15.70       15.83     17.36 <
  -2  11  12      866.73      974.42     22.31 o
  -1  11  12      982.33      965.83     24.41 o
   0  11  12      166.19      125.69     22.12 o
   1  11  12      882.43      958.01     22.12 o
   2  11  12      532.36      515.15     24.99 o
   3  11  12       47.90       26.89     17.93 <
   4  11  12        1.55       35.86     22.12 <
   5  11  12       70.72       33.57     19.26 <
   6  11  12      417.45      368.48     17.17 o
  -8  12  12       17.88       25.37     18.50 <
  -7  12  12     1453.53     1374.18     21.17 o
  -6  12  12      166.74      195.87     21.55 o
  -5  12  12      199.51      244.70     20.60 o
  -4  12  12       44.82       43.68     17.93 <
  -3  12  12     5765.69     6436.79     41.58 o
  -2  12  12       84.82       74.00     20.41 o
  -1  12  12      144.75      156.78     22.12 o
   0  12  12      917.30     1034.88     25.37 o
   1  12  12       70.11       72.09     20.03 o
   2  12  12      885.68      880.96     23.46 o
   3  12  12       81.27      111.96     19.84 o
   4  12  12     1982.80     1912.21     27.08 o
   5  12  12     1363.65     1332.60     26.32 o
   6  12  12      943.77      913.77     27.46 o
  -8  13  12       30.65       22.89     21.93 <
  -7  13  12      269.31      252.33     20.41 o
  -6  13  12       38.69       45.96     20.79 <
  -5  13  12        8.18       65.99     16.21 o
  -4  13  12      991.98     1030.11     20.41 o
  -3  13  12        2.46       23.27     20.03 <
  -2  13  12       54.59       76.29     20.98 o
  -1  13  12       83.46       56.84     21.93 <
   0  13  12      164.97      145.33     21.17 o
   1  13  12      408.59      443.44     21.55 o
   2  13  12      262.96      249.66     18.88 o
   3  13  12      163.79      165.93     22.12 o
   4  13  12      340.77      245.65     26.13 o
   5  13  12      434.62      373.44     21.93 o
   6  13  12        4.57      -13.73     29.94 <
  -7  14  12        0.88        1.34     19.26 <
  -6  14  12        8.04       12.97     19.45 <
  -5  14  12      971.00      860.93     18.31 o
  -4  14  12      476.72      517.82     19.26 o
  -3  14  12     4877.04     5478.20     33.00 o
  -2  14  12      342.97      493.22     23.08 o
  -1  14  12     5412.90     6070.02     35.86 o
   0  14  12     1407.84     1448.56     32.42 o
   1  14  12     2871.06     3087.46     37.19 o
   2  14  12      139.99      137.32     19.84 o
   3  14  12     2543.77     2698.38     27.85 o
   4  14  12      141.42       99.94     25.56 o
   5  14  12     1352.94     1305.32     25.56 o
  -7  15  12      125.79      148.00     18.50 o
  -6  15  12      200.97      155.82     20.03 o
  -5  15  12       16.72       19.84     15.45 <
  -4  15  12     1204.48     1370.55     19.45 o
  -3  15  12       32.18       73.05     19.07 o
  -2  15  12      410.60      569.12     23.84 o
  -1  15  12     1022.65     1120.70     21.36 o
   0  15  12     1929.89     2039.81     29.56 o
   1  15  12       90.67      100.51     23.46 o
   2  15  12      340.51      324.42     20.60 o
   3  15  12       44.95       58.74     23.84 <
   4  15  12      391.33      382.98     26.32 o
   5  15  12      763.96      821.84     27.08 o
  -7  16  12      506.07      419.79     21.17 o
  -6  16  12      163.17      121.49     18.69 o
  -5  16  12      979.48      866.66     17.55 o
  -4  16  12        1.03       19.26     18.31 <
  -3  16  12       46.05       77.24     22.31 o
  -2  16  12      678.88      721.90     24.22 o
  -1  16  12     3015.12     3282.57     29.18 o
   0  16  12      844.26      882.87     39.10 o
   1  16  12       14.06       32.04     27.46 <
   2  16  12       41.31       43.49     22.31 <
   3  16  12        1.35       16.78     31.47 <
   4  16  12       10.05       31.28     39.29 <
   5  16  12       13.36       32.42     22.51 <
  -7  17  12        0.14      -14.88     23.46 <
  -6  17  12       62.65       74.57     17.55 o
  -5  17  12       54.95       64.27     14.69 o
  -4  17  12      230.33      251.19     17.93 o
  -3  17  12      228.30      281.51     21.17 o
  -2  17  12     2768.33     3115.12     33.57 o
  -1  17  12     2077.08     2278.98     26.51 o
   0  17  12     3599.96     4140.46     50.35 o
   1  17  12      885.63     1026.48     31.28 o
   2  17  12      857.42      933.79     25.37 o
   3  17  12      136.03      113.86     28.04 o
   4  17  12       96.73       90.02     29.56 o
   5  17  12        1.44      119.20     40.62 <
  -6  18  12      165.94      116.34     17.93 o
  -5  18  12       29.57       58.17     16.59 o
  -4  18  12      582.91      563.78     18.31 o
  -3  18  12      371.21      426.46     19.64 o
  -2  18  12      891.94      915.29     24.03 o
  -1  18  12      766.51      887.25     23.27 o
   0  18  12       10.51       13.35     84.68 <
   1  18  12       25.57        1.14     23.65 <
   2  18  12      104.69       95.74     19.45 o
   3  18  12       60.65      -11.82     28.04 <
   4  18  12      497.05      466.51     31.28 o
  -6  19  12       23.25       31.66     19.07 <
  -5  19  12      348.50      362.19     16.78 o
  -4  19  12      780.61      987.00     21.74 o
  -3  19  12       52.88       36.24     16.21 <
  -2  19  12      724.08      728.76     21.17 o
  -1  19  12      365.16      327.86     25.56 o
   0  19  12      215.57      227.34     32.23 o
   1  19  12      184.28      243.56     28.80 o
   2  19  12     1232.55     1192.03     22.89 o
   3  19  12      388.60      310.31     21.74 o
   4  19  12     2144.25     1953.60     48.83 o
  -6  20  12       53.29       42.91     30.52 <
  -5  20  12      120.86      125.50     16.97 o
  -4  20  12      696.51      613.18     20.03 o
  -3  20  12      183.94      162.31     16.02 o
  -2  20  12     1363.97     1360.25     20.03 o
  -1  20  12       70.68       38.34     24.79 <
   0  20  12     1855.03     1810.17     46.16 o
   1  20  12      243.61      236.69     28.61 o
   2  20  12      134.88       89.07     20.41 o
   3  20  12      270.18      244.70     21.74 o
   4  20  12      133.80       77.05     39.48 <
  -5  21  12      427.23      500.27     21.17 o
  -4  21  12       20.99       41.20     19.64 <
  -3  21  12      161.61      162.12     18.69 o
  -2  21  12       10.20       16.40     19.26 <
  -1  21  12      691.43      759.47     26.70 o
   0  21  12      581.73      571.41     26.89 o
   1  21  12       56.47       52.26     21.55 <
   2  21  12       31.08       37.00     15.64 <
   3  21  12      108.36      105.28     29.37 o
  -5  22  12      888.23      758.51     24.22 o
  -4  22  12      596.78      628.44     23.27 o
  -3  22  12      752.67      832.90     21.74 o
  -2  22  12     1787.21     1721.30     21.74 o
  -1  22  12        0.46      -12.59     32.42 <
   0  22  12     1031.08     1063.29     32.42 o
   1  22  12      156.81      122.64     17.17 o
   2  22  12       46.96      -11.25     40.62 <
   3  22  12       16.38       62.56     77.63 <
  -4  23  12      164.69      156.39     20.41 o
  -3  23  12        2.39       24.41     20.79 <
  -2  23  12        3.43      -15.07     21.55 <
  -1  23  12       87.01       60.84     29.56 <
   0  23  12        7.81       11.82     39.10 <
   1  23  12       23.09        7.82     17.55 <
   2  23  12      256.07      228.30     15.83 o
  -4  24  12       89.42       54.74     24.22 <
  -3  24  12      718.31      723.23     22.89 o
  -2  24  12       12.00       -8.96     27.66 <
  -1  24  12     2625.65     2512.62     28.99 o
   0  24  12       47.58       56.26     15.45 o
   1  24  12     1574.60     1455.23     23.46 o
  -3  25  12       88.26       93.84     25.37 o
  -2  25  12      661.00      576.18     29.37 o
  -1  25  12       47.28       69.61     12.78 o
   0  25  12       11.45       -0.76     12.02 <
  -8   1  13      553.77      468.80     19.45 o
  -7   1  13      353.42      473.95     33.57 o
  -6   1  13      179.23       88.50     24.22 o
  -5   1  13        0.81        8.96     23.65 <
  -4   1  13       50.32       16.78     16.97 <
  -3   1  13       72.60       80.30     18.31 o
  -2   1  13      922.19     1025.91     17.36 o
  -1   1  13      153.20      168.98     15.83 o
   0   1  13     4527.67     5068.72     25.37 o
   1   1  13      906.56      983.19     23.65 o
   2   1  13      518.44      500.27     19.07 o
   3   1  13      980.39     1159.61     21.17 o
   4   1  13      465.16      512.67     21.36 o
   5   1  13      656.22      737.34     19.84 o
   6   1  13       96.56       71.52     15.64 o
  -8   2  13     2280.02     2457.11     35.28 o
  -7   2  13      106.31      109.67     27.08 o
  -6   2  13     1822.17     2161.68     34.71 o
  -5   2  13       82.05       89.26     20.98 o
  -4   2  13       16.68        4.39     17.36 <
  -3   2  13        9.80        7.06     18.12 <
  -2   2  13     1660.68     1667.89     17.74 o
  -1   2  13       67.27       82.58     15.26 o
   0   2  13     2294.69     2593.67     26.32 o
   1   2  13      307.13      348.84     19.84 o
   2   2  13     2556.20     3065.15     26.70 o
   3   2  13     1931.79     2165.11     29.18 o
   4   2  13     4744.02     5371.59     33.00 o
   5   2  13     2152.68     2281.84     27.85 o
   6   2  13      271.86      265.49     16.21 o
  -8   3  13     3449.97     3606.43     38.53 o
  -7   3  13       65.83       89.07     25.18 o
  -6   3  13      970.50      925.59     25.94 o
  -5   3  13       87.62       85.64     20.79 o
  -4   3  13     4964.74     5752.47     39.29 o
  -3   3  13       94.09       86.21     16.21 o
  -2   3  13     1378.94     1393.06     15.83 o
  -1   3  13      863.86      974.42     19.07 o
   0   3  13       22.65       40.82     17.93 <
   1   3  13       40.14       33.00     21.55 <
   2   3  13     1520.17     1602.47     26.51 o
   3   3  13     1823.95     2158.25     23.84 o
   4   3  13     1800.83     2032.94     25.75 o
   5   3  13      552.69      537.27     19.26 o
   6   3  13        3.05       21.93     17.17 <
  -8   4  13        4.89       41.96     19.64 <
  -7   4  13      728.53      827.37     27.66 o
  -6   4  13     2065.82     2469.89     34.71 o
  -5   4  13     2137.92     2406.00     30.33 o
  -4   4  13       28.33       21.55     19.26 <
  -3   4  13     2869.47     2818.54     23.08 o
  -2   4  13      679.64      691.19     13.54 o
  -1   4  13     1170.36     1254.78     20.03 o
   0   4  13      237.89      235.74     16.40 o
   1   4  13    13444.49    15327.64     57.03 o
   2   4  13      355.80      363.52     20.03 o
   3   4  13     1421.33     1640.43     22.31 o
   4   4  13      212.03      189.39     18.31 o
   5   4  13     3633.06     4021.06     32.42 o
   6   4  13      185.92      254.43     15.64 o
  -8   5  13       22.67       21.74     18.69 <
  -7   5  13     1810.04     2274.59     31.66 o
  -6   5  13        2.18       -0.95     18.88 <
  -5   5  13        8.19       32.04     20.79 <
  -4   5  13       96.79       83.73     18.88 o
  -3   5  13       62.22       78.39     19.45 o
  -2   5  13      198.64      161.54     15.45 o
  -1   5  13     1675.60     1674.19     17.17 o
   0   5  13       50.01       57.98     16.21 o
   1   5  13      406.46      437.14     20.41 o
   2   5  13      930.10      975.18     20.79 o
   3   5  13     1279.52     1257.83     21.55 o
   4   5  13      317.94      282.08     18.88 o
   5   5  13      744.16      713.12     17.93 o
   6   5  13       19.10       12.21     17.36 <
  -8   6  13      228.83      233.45     19.26 o
  -7   6  13      345.28      370.20     26.13 o
  -6   6  13      202.15      207.89     19.45 o
  -5   6  13      821.88      906.33     22.89 o
  -4   6  13       65.13       53.59     17.74 o
  -3   6  13       78.71      101.08     17.93 o
  -2   6  13      541.35      550.43     15.83 o
  -1   6  13       20.54       32.23     13.73 <
   0   6  13       23.39       55.69     16.40 o
   1   6  13      874.92      944.66     22.31 o
   2   6  13      542.80      553.10     19.64 o
   3   6  13        8.43       19.07     17.93 <
   4   6  13        6.98        4.77     16.02 <
   5   6  13      594.59      600.98     17.36 o
   6   6  13       60.46       88.50     16.02 o
  -8   7  13      925.59      918.15     24.41 o
  -7   7  13     1116.79     1162.28     27.85 o
  -6   7  13       38.21       31.66     18.88 <
  -5   7  13     1049.48     1098.77     20.22 o
  -4   7  13      759.21      831.75     20.41 o
  -3   7  13        6.72       15.26     17.55 <
  -2   7  13      366.76      330.72     18.12 o
  -1   7  13      119.21      128.36     14.88 o
   0   7  13       31.43       25.94     18.50 <
   1   7  13     3008.78     3211.05     30.71 o
   2   7  13     2031.05     2211.65     23.84 o
   3   7  13        4.28       30.52     19.84 <
   4   7  13      173.81      182.14     19.84 o
   5   7  13      741.22      677.84     19.26 o
   6   7  13      301.38      265.87     17.74 o
  -8   8  13       69.42       45.39     18.12 <
  -7   8  13     2533.65     2925.92     39.48 o
  -6   8  13      428.58      390.61     19.45 o
  -5   8  13     2956.23     3217.92     25.56 o
  -4   8  13      108.91      134.65     18.88 o
  -3   8  13     3686.72     4017.63     34.33 o
  -2   8  13        4.29        4.01     17.55 <
  -1   8  13    10033.17    11333.09     34.33 o
   0   8  13       83.25      107.57     19.26 o
   1   8  13     2680.51     2893.30     24.41 o
   2   8  13     3505.62     3919.79     29.75 o
   3   8  13     2105.97     2175.03     25.56 o
   4   8  13        2.96        9.92     20.03 <
   5   8  13      204.97      181.00     17.36 o
   6   8  13     1437.93     1440.17     21.93 o
  -8   9  13        6.59       41.77     17.93 <
  -7   9  13      416.78      434.47     28.99 o
  -6   9  13       19.14       -5.34     21.55 <
  -5   9  13       22.10       51.50     17.36 <
  -4   9  13      119.75      144.95     17.55 o
  -3   9  13     1485.49     1488.23     19.45 o
  -2   9  13       25.77       27.08     19.64 <
  -1   9  13        3.57       20.03     20.03 <
   0   9  13      339.69      399.19     23.27 o
   1   9  13     1139.17     1160.18     20.79 o
   2   9  13        7.26       13.73     23.08 <
   3   9  13      194.10      196.64     18.31 o
   4   9  13      122.34      113.67     17.17 o
   5   9  13       33.00        8.39     14.88 <
   6   9  13       71.30       91.36     19.64 o
  -8  10  13       94.74       74.96     15.64 o
  -7  10  13      195.61      155.82     24.41 o
  -6  10  13      107.84       97.84     16.97 o
  -5  10  13      130.15      141.14     17.55 o
  -4  10  13      434.94      415.97     16.78 o
  -3  10  13      107.68      138.66     16.40 o
  -2  10  13      665.69      688.52     22.12 o
  -1  10  13      256.17      253.09     20.03 o
   0  10  13      304.72      347.50     24.03 o
   1  10  13      835.45      883.82     26.51 o
   2  10  13        5.68        9.54     20.41 <
   3  10  13       13.99        9.92     19.84 <
   4  10  13     1243.64     1169.53     23.46 o
   5  10  13      211.47      202.74     15.64 o
   6  10  13        4.55       51.69     22.89 <
  -8  11  13      797.76      781.40     24.41 o
  -7  11  13       25.13       40.43     20.03 <
  -6  11  13     3061.13     2954.53     23.84 o
  -5  11  13       53.58       57.98     15.83 o
  -4  11  13     5865.30     6239.01     25.94 o
  -3  11  13     1308.86     1342.71     19.64 o
  -2  11  13     3010.73     3120.46     26.32 o
  -1  11  13     1841.38     1882.84     24.60 o
   0  11  13     4559.57     5151.30     38.34 o
   1  11  13     3409.70     3862.76     34.14 o
   2  11  13     1564.58     1712.52     25.56 o
   3  11  13      818.54      795.13     20.98 o
   4  11  13      614.29      536.70     21.74 o
   5  11  13      176.22      170.13     13.35 o
  -7  12  13       26.47       20.60     18.50 <
  -6  12  13       67.60      107.76     18.88 o
  -5  12  13       26.40       42.91     18.69 <
  -4  12  13      515.76      587.05     19.07 o
  -3  12  13     1232.47     1446.27     26.70 o
  -2  12  13     1934.58     2275.93     24.99 o
  -1  12  13        0.31      -13.16     26.51 <
   0  12  13      500.61      517.63     23.84 o
   1  12  13        2.71        7.63     20.60 <
   2  12  13      462.41      548.34     22.70 o
   3  12  13      323.61      303.44     19.64 o
   4  12  13       10.77        9.92     26.70 <
   5  12  13       36.80       -0.19     13.92 <
  -7  13  13       42.29       33.76     15.07 <
  -6  13  13      246.28      254.43     18.88 o
  -5  13  13       56.85       52.83     17.36 o
  -4  13  13     2869.20     3040.73     24.03 o
  -3  13  13      942.49      996.35     21.36 o
  -2  13  13     8994.28    10375.65     38.72 o
  -1  13  13        1.64       20.60     28.61 <
   0  13  13    13861.14    16029.13     58.55 o
   1  13  13      442.32      401.29     24.99 o
   2  13  13      128.52      150.67     20.60 o
   3  13  13      344.50      348.84     22.31 o
   4  13  13       72.87       32.80     16.97 <
   5  13  13        5.75       25.56     21.74 <
  -7  14  13      603.65      465.75     21.55 o
  -6  14  13       13.29       39.48     21.93 <
  -5  14  13      322.81      267.40     17.17 o
  -4  14  13       24.47       45.96     17.36 <
  -3  14  13       28.00       33.19     22.89 <
  -2  14  13     1328.58     1484.03     23.84 o
  -1  14  13     3117.80     3217.54     31.47 o
   0  14  13     1653.12     1728.16     30.90 o
   1  14  13      586.56      579.61     24.60 o
   2  14  13       49.26       37.95     22.89 <
   3  14  13      197.41      217.24     22.89 o
   4  14  13      132.84       86.97     23.08 o
   5  14  13      559.43      460.22     19.45 o
  -7  15  13       23.27       33.57     19.07 <
  -6  15  13        3.41       30.13     16.59 <
  -5  15  13      682.05      679.36     16.40 o
  -4  15  13       67.83       82.20     15.83 o
  -3  15  13      925.77     1024.39     23.08 o
  -2  15  13      371.51      355.51     20.60 o
  -1  15  13     1495.88     1563.76     27.08 o
   0  15  13       27.64       57.79     23.27 <
   1  15  13      446.40      447.63     23.65 o
   2  15  13      570.12      615.66     24.41 o
   3  15  13      254.66      230.97     22.51 o
   4  15  13      431.36      350.55     23.46 o
   5  15  13      319.72      300.39     17.17 o
  -7  16  13      383.62      325.76     29.94 o
  -6  16  13       35.67       53.59     15.83 o
  -5  16  13      857.49      791.51     16.21 o
  -4  16  13      198.72      179.85     17.17 o
  -3  16  13     1186.69     1248.30     23.46 o
  -2  16  13      751.95      817.64     21.74 o
  -1  16  13       97.35       71.33     23.08 o
   0  16  13       74.17      110.43     28.80 o
   1  16  13      230.11      306.11     27.85 o
   2  16  13        2.72       20.41     19.84 <
   3  16  13      108.33       96.89     26.32 o
   4  16  13      133.60      122.45     27.27 o
  -6  17  13       14.31       13.92     14.69 <
  -5  17  13       35.46       19.26     15.45 <
  -4  17  13      445.35      454.50     17.36 o
  -3  17  13     1562.77     1684.10     24.22 o
  -2  17  13     1265.12     1401.83     22.89 o
  -1  17  13     1044.18     1007.60     25.75 o
   0  17  13       90.35       83.92     28.61 <
   1  17  13       16.29        7.63     22.89 <
   2  17  13     1063.52      929.98     28.23 o
   3  17  13      202.27      224.67     26.70 o
   4  17  13      265.34      191.87     26.89 o
  -6  18  13       34.79       22.31     17.74 <
  -5  18  13        5.70       28.23     17.74 <
  -4  18  13       57.77       47.49     16.59 <
  -3  18  13      421.69      432.95     18.69 o
  -2  18  13      139.28      143.43     18.69 o
  -1  18  13      301.89      293.34     25.75 o
   0  18  13      859.71      893.74     37.19 o
   1  18  13     1402.02     1506.16     37.57 o
   2  18  13       21.72       -3.24     19.84 <
   3  18  13       93.91       40.82     30.90 <
   4  18  13        9.40        4.77     32.61 <
  -6  19  13       57.15       43.87     30.71 <
  -5  19  13       12.65       25.94     14.30 <
  -4  19  13       12.83       29.18     14.69 <
  -3  19  13      166.57      157.16     15.64 o
  -2  19  13       55.82       47.49     23.65 <
  -1  19  13      982.22     1027.06     33.19 o
   0  19  13      171.14      211.71     29.94 o
   1  19  13        5.36        3.24     26.70 <
   2  19  13       22.38       -0.57     19.26 <
   3  19  13       39.46       38.72     16.97 <
   4  19  13       55.75       69.23     95.93 <
  -5  20  13       41.48       62.18     16.40 o
  -4  20  13      351.16      412.16     17.74 o
  -3  20  13     1770.10     1928.04     22.31 o
  -2  20  13      111.82       66.37     18.69 o
  -1  20  13      577.10      548.53     25.94 o
   0  20  13      583.72      648.85     26.13 o
   1  20  13     1675.71     1604.76     38.72 o
   2  20  13      169.33      148.38     18.69 o
   3  20  13      951.87      825.84     35.67 o
  -5  21  13       12.18       15.83     18.31 <
  -4  21  13     1555.58     1421.86     21.74 o
  -3  21  13      593.79      604.22     18.50 o
  -2  21  13      141.77      107.19     16.59 o
  -1  21  13     2636.68     2574.03     44.44 o
   0  21  13       48.54       58.55     23.46 <
   1  21  13      111.83       78.96     14.11 o
   2  21  13       25.55       15.45     24.22 <
   3  21  13      234.44      290.28     65.61 o
  -4  22  13      760.14      716.56     25.37 o
  -3  22  13     1011.75     1047.46     24.60 o
  -2  22  13      150.20      142.47     17.74 o
  -1  22  13      129.45      155.63     24.79 o
   0  22  13      322.36      230.40     23.08 o
   1  22  13        1.02        9.73     17.17 <
   2  22  13      338.03      318.32     32.80 o
  -4  23  13       20.67      106.42     17.74 o
  -3  23  13       55.60       76.48     25.37 o
  -2  23  13      701.65      592.77     20.79 o
  -1  23  13      614.92      625.58     21.74 o
   0  23  13     1119.71     1037.16     19.26 o
   1  23  13        6.28       -5.53     15.45 <
  -3  24  13      966.08      840.53     22.31 o
  -2  24  13       24.98       15.45     13.73 <
  -1  24  13       60.90       59.89     20.41 <
   0  24  13      917.83      906.52     17.36 o
  -8   0  14      914.74      702.06     26.70 o
  -7   0  14       70.08      215.90     44.44 o
  -6   0  14      226.24      148.96     34.52 o
  -5   0  14      442.68      419.40     36.62 o
  -4   0  14     1612.03     1981.64     41.39 o
  -3   0  14     1357.74     1158.08     41.39 o
  -2   0  14       32.71        5.91     23.27 <
  -1   0  14     2842.18     3323.96     54.17 o
   0   0  14      859.27     1051.28     34.90 o
   1   0  14     2360.73     2511.28     40.82 o
   2   0  14     1469.47     1581.88     31.66 o
   3   0  14    10769.85    13350.39     74.00 o
   4   0  14     1029.09     1156.75     35.28 o
   5   0  14     1768.74     2003.38     35.67 o
   6   0  14      171.00      190.92     18.88 o
  -8   1  14      455.26      412.16     17.74 o
  -7   1  14     1778.80     2057.16     39.86 o
  -6   1  14      801.54      911.86     31.85 o
  -5   1  14     1156.24     1281.67     28.61 o
  -4   1  14      138.18      177.95     18.31 o
  -3   1  14     2233.03     2309.87     31.66 o
  -2   1  14      102.87       57.98     16.40 o
  -1   1  14      805.34      855.21     18.69 o
   0   1  14      157.52      206.56     19.64 o
   1   1  14      750.03      827.75     21.93 o
   2   1  14     6832.42     8295.60     33.38 o
   3   1  14     1767.01     2006.05     25.56 o
   4   1  14      487.30      485.97     19.64 o
   5   1  14      979.64     1054.90     21.93 o
   6   1  14      121.83      117.11     13.16 o
  -8   2  14     1741.76     1743.04     30.33 o
  -7   2  14        3.85       55.50     28.99 <
  -6   2  14      848.71      960.11     32.04 o
  -5   2  14       74.96       69.61     20.60 o
  -4   2  14      564.61      607.84     19.84 o
  -3   2  14       57.64       71.14     19.64 o
  -2   2  14      144.93      122.45     16.21 o
  -1   2  14      275.94      305.92     17.17 o
   0   2  14       54.11       78.39     19.64 o
   1   2  14      525.35      508.86     24.41 o
   2   2  14     4181.95     4807.80     34.14 o
   3   2  14      370.02      390.41     21.17 o
   4   2  14       72.17       84.68     18.31 o
   5   2  14      261.08      272.36     16.40 o
   6   2  14       21.13       30.52     12.59 <
  -8   3  14       32.35       38.53     18.50 <
  -7   3  14     1615.66     1855.19     33.57 o
  -6   3  14     1066.18     1028.58     25.56 o
  -5   3  14      874.73      861.70     25.56 o
  -4   3  14     2692.34     2969.97     29.94 o
  -3   3  14       20.86       44.44     19.45 <
  -2   3  14      189.68      152.77     16.21 o
  -1   3  14      564.75      610.13     19.64 o
   0   3  14     1013.68     1205.00     19.84 o
   1   3  14      150.22      135.22     20.03 o
   2   3  14      197.00      205.41     21.36 o
   3   3  14       36.99       38.15     20.03 <
   4   3  14       32.02        9.92     17.74 <
   5   3  14        3.31       26.70     14.88 <
   6   3  14      369.69      426.84     14.50 o
  -8   4  14       45.72       86.59     17.55 o
  -7   4  14       75.79       89.64     24.22 o
  -6   4  14      727.25      787.31     24.79 o
  -5   4  14      335.47      320.42     24.03 o
  -4   4  14       30.89       36.05     21.36 <
  -3   4  14     2037.98     2094.74     22.31 o
  -2   4  14      135.24       92.50     17.17 o
  -1   4  14      617.78      632.25     20.03 o
   0   4  14       40.84       43.10     15.83 <
   1   4  14     3387.82     3923.03     35.28 o
   2   4  14      399.11      456.41     20.98 o
   3   4  14     3161.49     3782.46     29.37 o
   4   4  14      950.20     1161.90     22.12 o
   5   4  14      911.13      974.22     18.50 o
   6   4  14      642.28      740.40     17.93 o
  -8   5  14       69.09       27.85     17.17 <
  -7   5  14      166.04      179.85     22.70 o
  -6   5  14      477.77      468.42     20.41 o
  -5   5  14      277.78      289.90     20.79 o
  -4   5  14       66.48       84.30     18.69 o
  -3   5  14       93.59       61.99     19.45 o
  -2   5  14       30.59       47.87     18.31 <
  -1   5  14     1507.94     1553.46     20.03 o
   0   5  14      402.66      370.96     16.59 o
   1   5  14      954.64     1029.73     22.70 o
   2   5  14      211.36      193.20     20.22 o
   3   5  14      963.76      950.96     22.31 o
   4   5  14      120.46      165.93     19.07 o
   5   5  14      284.32      288.00     16.02 o
   6   5  14      222.53      222.77     14.69 o
  -8   6  14       51.77       31.66     21.55 <
  -7   6  14        2.90       20.03     24.41 <
  -6   6  14     1040.45     1170.29     24.99 o
  -5   6  14        1.31       32.04     20.60 <
  -4   6  14     1729.12     1780.42     21.93 o
  -3   6  14      513.20      600.21     19.45 o
  -2   6  14     7789.30     8738.84     34.52 o
  -1   6  14       69.59       86.78     15.45 o
   0   6  14     1309.24     1538.20     20.79 o
   1   6  14       27.28       30.71     18.31 <
   2   6  14     1517.34     1561.47     22.31 o
   3   6  14      217.86      215.52     20.03 o
   4   6  14       80.59       68.47     18.50 o
   5   6  14      115.83      112.53     17.36 o
   6   6  14       52.11       55.31     13.16 o
  -8   7  14      292.62      288.19     22.31 o
  -7   7  14      184.88      138.47     22.31 o
  -6   7  14     2279.71     2166.07     24.22 o
  -5   7  14     1828.46     2263.91     25.56 o
  -4   7  14     7077.82     7839.00     31.85 o
  -3   7  14      105.84      103.18     20.98 o
  -2   7  14     1922.05     2000.71     25.37 o
  -1   7  14        5.29       19.07     19.45 <
   0   7  14      294.62      295.81     20.79 o
   1   7  14       68.85       37.57     24.03 <
   2   7  14      863.34      848.54     23.65 o
   3   7  14      555.45      545.67     20.79 o
   4   7  14       51.05       15.26     21.17 <
   5   7  14      200.06      205.41     17.55 o
  -8   8  14      214.67      154.30     19.45 o
  -7   8  14       34.43       65.42     29.94 <
  -6   8  14      131.19      116.34     17.93 o
  -5   8  14        1.60       10.87     16.97 <
  -4   8  14       54.87       66.56     18.12 o
  -3   8  14     2528.58     2768.19     27.27 o
  -2   8  14       34.77       25.94     20.60 <
  -1   8  14      668.00      760.99     17.55 o
   0   8  14        3.36        5.53     19.84 <
   1   8  14       97.30      108.52     24.41 o
   2   8  14      525.26      543.57     22.51 o
   3   8  14        2.30       -1.53     24.03 <
   4   8  14       93.13       50.54     18.31 <
   5   8  14        0.46       10.30     22.31 <
   6   8  14        5.50       22.31     20.22 <
  -8   9  14       21.70       13.16     28.23 <
  -7   9  14     1183.46     1181.16     37.76 o
  -6   9  14       16.60        5.34     16.59 <
  -5   9  14      406.63      336.82     16.97 o
  -4   9  14      240.49      266.25     18.69 o
  -3   9  14      200.04      177.95     18.12 o
  -2   9  14     1456.13     1633.94     24.79 o
  -1   9  14       31.62       46.16     22.70 <
   0   9  14       54.52       55.88     23.46 <
   1   9  14      259.06      304.21     24.99 o
   2   9  14     1073.82      971.55     26.51 o
   3   9  14     1455.17     1645.96     23.46 o
   4   9  14        2.16        5.34     19.07 <
   5   9  14       93.63      107.00     16.40 o
  -7  10  14      373.88      320.61     25.37 o
  -6  10  14      303.96      321.37     17.93 o
  -5  10  14      395.65      382.98     16.97 o
  -4  10  14       81.69       69.04     16.59 o
  -3  10  14     3421.68     3740.12     25.37 o
  -2  10  14      738.03      823.55     23.27 o
  -1  10  14      344.82      425.70     20.22 o
   0  10  14     1895.61     2181.71     30.13 o
   1  10  14      309.63      352.65     29.75 o
   2  10  14       77.23       81.06     20.41 o
   3  10  14       68.48       45.96     21.17 <
   4  10  14      772.50      612.04     22.89 o
   5  10  14        8.14       13.16     23.46 <
  -7  11  14      749.20      788.84     26.13 o
  -6  11  14        2.99       29.94     18.50 <
  -5  11  14      279.38      338.35     17.93 o
  -4  11  14      112.72      103.95     16.02 o
  -3  11  14     3022.92     3383.47     24.99 o
  -2  11  14      162.64      146.48     21.55 o
  -1  11  14      123.21      104.90     21.55 o
   0  11  14        3.98       42.15     29.56 <
   1  11  14        2.66      -12.40     28.04 <
   2  11  14      418.31      349.60     24.41 o
   3  11  14      906.31     1033.16     21.74 o
   4  11  14        0.48       -2.29     30.13 <
   5  11  14      602.76      561.69     20.79 o
  -7  12  14       38.34       44.06     17.55 <
  -6  12  14       46.11       35.67     16.97 <
  -5  12  14       58.32       66.75     17.74 o
  -4  12  14        0.16       21.36     21.55 <
  -3  12  14     2757.02     3221.73     37.00 o
  -2  12  14      265.89      317.37     22.31 o
  -1  12  14        5.28        7.06     26.51 <
   0  12  14       60.72       87.92     24.22 o
   1  12  14     1215.21     1333.55     32.61 o
   2  12  14       36.23       19.45     25.18 <
   3  12  14     1876.57     1794.34     28.04 o
   4  12  14        5.32       42.91     20.22 <
   5  12  14      903.49      698.44     26.51 o
  -7  13  14      553.72      509.05     22.70 o
  -6  13  14        2.16       16.02     15.83 <
  -5  13  14     4172.40     3955.45     24.60 o
  -4  13  14       12.86       32.23     16.02 <
  -3  13  14     2960.99     3358.86     29.94 o
  -2  13  14      110.15      109.86     21.74 o
  -1  13  14     7012.72     7596.40     49.40 o
   0  13  14        7.65       33.38     23.84 <
   1  13  14      897.43     1020.00     31.47 o
   2  13  14       65.84       37.95     21.93 <
   3  13  14     1058.83      934.74     23.84 o
   4  13  14       23.22       23.84     23.65 <
   5  13  14      367.53      330.34     33.19 o
  -7  14  14        1.86       -6.68     28.80 <
  -6  14  14      371.15      375.92     15.64 o
  -5  14  14       60.84       35.09     17.74 <
  -4  14  14      461.47      477.77     17.93 o
  -3  14  14      597.38      673.83     24.22 o
  -2  14  14      682.20      698.82     23.46 o
  -1  14  14     1978.43     2133.45     35.67 o
   0  14  14       11.05       45.77     27.85 <
   1  14  14       23.71       39.29     26.70 <
   2  14  14      442.23      535.94     28.04 o
   3  14  14        1.48       37.38     26.70 <
   4  14  14      666.97      568.17     25.56 o
  -6  15  14        9.74       36.81     18.50 <
  -5  15  14      227.51      218.76     15.26 o
  -4  15  14      962.26     1120.89     17.55 o
  -3  15  14      441.74      445.53     22.89 o
  -2  15  14      929.02      946.19     24.03 o
  -1  15  14       28.45       24.41     18.50 <
   0  15  14      115.87      106.81     20.60 o
   1  15  14       48.20       41.96     21.55 <
   2  15  14      657.14      621.96     27.66 o
   3  15  14      130.40      110.05     27.46 o
   4  15  14      439.71      368.48     24.41 o
  -6  16  14       26.88       23.27     13.92 <
  -5  16  14      958.38      869.90     16.40 o
  -4  16  14     1728.59     1672.47     20.98 o
  -3  16  14      100.82      110.81     21.55 o
  -2  16  14     1859.30     2122.39     26.70 o
  -1  16  14      889.94      909.76     23.46 o
   0  16  14      792.55      795.71     26.32 o
   1  16  14      529.53      499.70     20.98 o
   2  16  14       29.59       32.42     24.99 <
   3  16  14      532.33      498.17     37.76 o
   4  16  14       26.00       27.85     44.06 <
  -6  17  14      944.53      877.34     22.31 o
  -5  17  14       33.85       39.67     14.50 <
  -4  17  14       95.65      116.15     18.31 o
  -3  17  14     1114.61     1222.36     22.31 o
  -2  17  14     2271.68     2505.75     27.08 o
  -1  17  14      289.34      262.06     24.99 o
   0  17  14      178.76      169.36     29.37 o
   1  17  14       23.71       14.50     25.94 <
   2  17  14        0.80       -5.72     29.37 <
   3  17  14      139.18      136.18     34.52 o
   4  17  14      453.45      298.29     42.72 o
  -6  18  14     1819.23     1771.84     40.62 o
  -5  18  14      164.93      131.79     16.21 o
  -4  18  14     2123.05     2129.26     22.31 o
  -3  18  14       63.89       87.73     18.69 o
  -2  18  14      568.87      584.19     22.12 o
  -1  18  14       66.70       36.81     19.45 <
   0  18  14     1547.82     1624.60     38.91 o
   1  18  14      266.65      276.55     27.08 o
   2  18  14      709.96      804.67     25.94 o
   3  18  14      470.45      444.77     37.19 o
  -5  19  14       29.93       35.47     16.59 <
  -4  19  14     1443.17     1600.57     20.41 o
  -3  19  14     1273.73     1378.18     21.36 o
  -2  19  14      564.62      553.10     21.17 o
  -1  19  14       66.75       76.48     18.88 o
   0  19  14     2161.89     2282.60     30.33 o
   1  19  14      252.96      271.59     21.74 o
   2  19  14      354.41      270.07     31.28 o
   3  19  14      465.94      364.67     36.43 o
  -5  20  14      439.42      420.74     19.84 o
  -4  20  14      395.41      367.53     18.50 o
  -3  20  14        0.03       22.89     20.03 <
  -2  20  14      796.37      781.59     19.26 o
  -1  20  14        3.41       30.71     27.66 <
   0  20  14       51.67       82.58     22.51 o
   1  20  14      254.84      204.46     20.98 o
   2  20  14       47.45       29.18     24.79 <
  -4  21  14       55.77       59.51     18.50 o
  -3  21  14      590.21      567.03     17.74 o
  -2  21  14     1183.02     1037.55     17.55 o
  -1  21  14      405.65      380.69     23.84 o
   0  21  14       23.26       15.83     13.35 <
   1  21  14      399.07      305.92     13.73 o
   2  21  14      212.46      253.09     15.45 o
  -4  22  14      294.11      346.74     26.13 o
  -3  22  14      941.52      955.72     22.51 o
  -2  22  14     1437.20     1270.80     18.50 o
  -1  22  14       21.00        8.01     20.79 <
   0  22  14       98.00       47.49     18.69 <
   1  22  14      808.78      831.75     26.70 o
  -3  23  14      504.37      438.67     19.07 o
  -2  23  14        0.21        7.63     17.55 <
  -1  23  14      156.36      161.35     18.50 o
   0  23  14       10.48      -21.74     33.57 <
  -8   1  15      156.77      153.34     14.50 o
  -7   1  15      394.39      398.23     29.75 o
  -6   1  15      134.21       78.39     25.94 o
  -5   1  15        9.09       -2.10     24.60 <
  -4   1  15       40.47       93.07     20.41 o
  -3   1  15      130.36       83.35     28.04 <
  -2   1  15       46.15       90.40     17.17 o
  -1   1  15       65.34       79.72     17.74 o
   0   1  15     1489.27     1800.07     27.46 o
   1   1  15      375.72      420.36     24.79 o
   2   1  15       11.28       -0.76     23.08 <
   3   1  15        0.61       27.46     23.08 <
   4   1  15       27.52       47.30     21.55 <
   5   1  15        3.11       -9.54     16.97 <
   6   1  15       30.63       41.77     20.41 <
  -8   2  15        4.95        4.20     15.45 <
  -7   2  15      234.00      263.20     28.42 o
  -6   2  15     1302.28     1504.82     27.66 o
  -5   2  15        0.93       14.50     25.94 <
  -4   2  15     2110.75     2351.26     36.24 o
  -3   2  15      709.97      741.54     31.09 o
  -2   2  15     1414.27     1387.53     21.93 o
  -1   2  15     1626.26     1772.79     24.03 o
   0   2  15     1256.17     1354.34     21.36 o
   1   2  15      120.48      121.49     21.17 o
   2   2  15     1801.76     2126.59     25.94 o
   3   2  15     2326.60     2653.75     26.51 o
   4   2  15     1709.11     1975.15     29.94 o
   5   2  15      176.50      207.51     18.50 o
  -8   3  15       60.34       40.24     16.02 <
  -7   3  15      966.28     1149.69     33.00 o
  -6   3  15      169.48      148.96     21.93 o
  -5   3  15      858.99     1059.48     27.08 o
  -4   3  15      278.83      212.85     23.84 o
  -3   3  15      586.09      579.80     30.52 o
  -2   3  15       92.86      122.45     18.12 o
  -1   3  15       48.50       39.86     19.64 <
   0   3  15       17.88       33.38     18.12 <
   1   3  15       78.02       87.54     20.98 o
   2   3  15      431.92      374.20     21.55 o
   3   3  15     1227.08     1335.08     23.08 o
   4   3  15      550.28      595.25     20.98 o
   5   3  15      415.17      331.10     14.30 o
  -8   4  15      304.46      222.39     19.84 o
  -7   4  15      265.60      300.77     23.84 o
  -6   4  15      375.15      427.42     23.65 o
  -5   4  15      656.05      641.79     22.89 o
  -4   4  15        0.01        4.58     26.13 <
  -3   4  15      376.19      446.11     24.60 o
  -2   4  15        3.23        4.96     25.37 <
  -1   4  15     1589.52     1880.93     21.93 o
   0   4  15       19.58       34.52     15.83 <
   1   4  15      272.88      333.58     21.17 o
   2   4  15      579.49      577.52     24.60 o
   3   4  15       46.47       41.96     19.07 <
   4   4  15        9.95        6.68     16.21 <
   5   4  15       32.91       30.90     12.97 <
  -8   5  15       51.40       32.42     18.50 <
  -7   5  15     1712.15     1887.99     24.79 o
  -6   5  15      202.43      208.08     18.50 o
  -5   5  15     3331.13     3855.70     29.56 o
  -4   5  15       41.76       40.05     17.93 <
  -3   5  15     2420.16     2527.11     29.75 o
  -2   5  15      310.25      392.70     23.46 o
  -1   5  15      909.90      970.60     19.64 o
   0   5  15        4.24       30.71     17.36 <
   1   5  15     2224.55     2775.63     35.67 o
   2   5  15      158.18      138.47     19.64 o
   3   5  15     4754.31     5404.77     32.23 o
   4   5  15       19.39        6.68     17.74 <
   5   5  15      560.02      605.74     19.26 o
  -8   6  15     1209.95     1036.78     24.22 o
  -7   6  15      627.44      538.61     20.60 o
  -6   6  15       49.51       25.18     16.97 <
  -5   6  15      598.72      672.12     21.17 o
  -4   6  15      804.19      902.32     19.26 o
  -3   6  15        9.24       18.69     26.51 <
  -2   6  15      315.35      379.54     27.46 o
  -1   6  15       68.50       63.32     17.36 o
   0   6  15     1135.97     1175.63     19.64 o
   1   6  15       48.23       77.24     21.36 o
   2   6  15      257.92      246.42     20.03 o
   3   6  15        4.10       31.85     27.85 <
   4   6  15      354.98      345.98     18.88 o
   5   6  15      123.93      126.83     14.11 o
  -8   7  15      173.30      143.43     27.46 o
  -7   7  15      100.52      139.80     27.85 o
  -6   7  15       20.60       40.05     16.59 <
  -5   7  15     1160.11     1368.26     20.98 o
  -4   7  15      208.64      206.56     17.55 o
  -3   7  15     2635.89     3106.53     32.23 o
  -2   7  15        0.84       36.05     25.37 <
  -1   7  15       74.38       74.00     18.88 o
   0   7  15      167.69      203.12     19.07 o
   1   7  15      231.76      234.21     24.60 o
   2   7  15     1061.22     1089.80     25.56 o
   3   7  15       89.81       86.02     20.22 o
   4   7  15        0.46       -8.01     16.97 <
   5   7  15      249.81      213.23     13.92 o
  -7   8  15      353.10      367.53     27.85 o
  -6   8  15       79.83       63.13     16.40 o
  -5   8  15      846.58      966.02     19.64 o
  -4   8  15      242.69      211.51     17.36 o
  -3   8  15     1095.47     1329.16     24.79 o
  -2   8  15       19.21       36.43     22.51 <
  -1   8  15      117.64      170.51     19.07 o
   0   8  15        8.67        9.15     16.21 <
   1   8  15      614.01      631.49     25.56 o
   2   8  15        2.67       23.08     20.98 <
   3   8  15      134.62      113.48     20.03 o
   4   8  15      196.54      200.26     18.50 o
   5   8  15      126.47      111.77     13.92 o
  -7   9  15     1210.72     1152.74     26.51 o
  -6   9  15      457.58      416.16     16.97 o
  -5   9  15     3354.10     3487.03     22.89 o
  -4   9  15     1000.09     1047.08     19.84 o
  -3   9  15     7243.46     8318.68     35.86 o
  -2   9  15      170.35      170.51     21.55 o
  -1   9  15     2407.02     2672.63     30.71 o
   0   9  15      804.86      882.87     23.84 o
   1   9  15     1017.10     1115.17     27.08 o
   2   9  15     1360.69     1432.92     23.46 o
   3   9  15      840.80      946.38     22.70 o
   4   9  15     2024.07     2037.52     24.41 o
   5   9  15       28.03       19.07     15.45 <
  -7  10  15       52.89       50.16     21.17 <
  -6  10  15      937.90      956.87     16.97 o
  -5  10  15       36.93       38.91     14.69 <
  -4  10  15      959.58      972.70     19.64 o
  -3  10  15       62.60       91.36     18.69 o
  -2  10  15     1068.57     1117.27     27.85 o
  -1  10  15       23.12       25.18     18.88 <
   0  10  15       83.46       81.82     20.98 o
   1  10  15       70.55       72.09     27.85 <
   2  10  15     1115.53     1129.09     26.51 o
   3  10  15      799.43      806.77     25.94 o
   4  10  15       30.71        8.01     20.60 <
   5  10  15      255.85      213.42     17.36 o
  -7  11  15       19.11       25.56     22.31 <
  -6  11  15      199.45      174.13     17.36 o
  -5  11  15      357.55      284.18     17.36 o
  -4  11  15      390.12      384.88     15.64 o
  -3  11  15      235.43      223.15     19.45 o
  -2  11  15      276.55      253.47     21.93 o
  -1  11  15       77.81       95.93     20.60 o
   0  11  15     1317.93     1477.17     24.79 o
   1  11  15      195.88      218.57     28.42 o
   2  11  15     1118.64     1077.60     25.94 o
   3  11  15        4.19       17.36     26.32 <
   4  11  15     1125.91      810.96     29.75 o
   5  11  15      252.96      208.65     24.22 o
  -7  12  15       45.69       40.43     20.22 <
  -6  12  15       20.12       12.59     16.59 <
  -5  12  15      188.97      168.60     17.55 o
  -4  12  15      225.29      252.33     17.93 o
  -3  12  15      476.83      548.34     25.37 o
  -2  12  15       44.98       38.15     21.55 <
  -1  12  15        3.79       16.59     22.70 <
   0  12  15      145.93      200.45     21.17 o
   1  12  15      750.92      723.42     30.13 o
   2  12  15      369.42      389.46     22.89 o
   3  12  15      207.04      194.92     22.51 o
   4  12  15     1415.43     1306.47     27.85 o
  -7  13  15       61.53       41.20     25.75 <
  -6  13  15       13.10       13.35     14.11 <
  -5  13  15        1.89        5.34     15.83 <
  -4  13  15        0.37       24.41     20.03 <
  -3  13  15      237.95      284.37     21.74 o
  -2  13  15      356.69      376.30     25.56 o
  -1  13  15      197.01      191.30     20.79 o
   0  13  15     2140.46     2303.58     35.28 o
   1  13  15       78.17       56.45     27.27 <
   2  13  15      269.67      251.95     19.26 o
   3  13  15        9.85        1.72     25.75 <
   4  13  15     1588.20     1262.60     26.51 o
  -6  14  15     1249.32     1121.85     16.40 o
  -5  14  15       33.55       49.40     15.07 o
  -4  14  15     1544.65     1628.03     20.41 o
  -3  14  15       21.22       16.02     21.93 <
  -2  14  15     4201.02     4785.49     33.38 o
  -1  14  15     1772.42     1830.39     28.99 o
   0  14  15      463.33      437.91     21.17 o
   1  14  15      819.17      763.47     36.43 o
   2  14  15     1440.30     1364.45     29.56 o
   3  14  15     1331.52     1300.75     35.09 o
   4  14  15      806.78      775.30     40.24 o
  -6  15  15       31.02       13.16     13.54 <
  -5  15  15       82.96       78.96     13.16 o
  -4  15  15     1037.13      935.32     20.03 o
  -3  15  15      907.44     1017.71     23.08 o
  -2  15  15      771.57      845.10     23.46 o
  -1  15  15      495.10      513.81     19.45 o
   0  15  15      469.26      461.17     21.17 o
   1  15  15      887.14      868.75     29.56 o
   2  15  15       82.79       64.85     20.22 o
   3  15  15      133.84       90.02     23.46 o
   4  15  15      960.62      765.95     38.91 o
  -6  16  15       12.77       20.98     17.17 <
  -5  16  15      102.01      116.53     13.54 o
  -4  16  15      357.99      317.37     17.74 o
  -3  16  15       25.36       48.25     17.93 <
  -2  16  15      799.64      839.00     22.89 o
  -1  16  15       98.25       67.14     19.64 o
   0  16  15     1256.98     1160.95     24.41 o
   1  16  15       90.19       82.01     22.12 o
   2  16  15      566.83      412.92     25.94 o
   3  16  15      276.47      219.72     30.52 o
  -5  17  15        6.31        7.82     13.35 <
  -4  17  15      983.82      971.55     18.69 o
  -3  17  15     1464.76     1617.92     21.55 o
  -2  17  15     1513.38     1590.08     24.41 o
  -1  17  15     2964.40     3059.04     31.66 o
   0  17  15        0.50       34.33     25.18 <
   1  17  15     2395.26     2307.97     31.85 o
   2  17  15      160.92      106.62     27.08 o
   3  17  15     3525.55     3251.49     59.70 o
  -5  18  15        0.12       -0.38     15.07 <
  -4  18  15       67.64       80.87     15.26 o
  -3  18  15        0.35       -9.35     20.98 <
  -2  18  15      624.02      603.45     20.98 o
  -1  18  15      366.07      323.66     20.41 o
   0  18  15       93.78       78.01     18.12 o
   1  18  15      132.70      172.03     25.18 o
   2  18  15      135.13       70.95     26.32 <
   3  18  15      518.57      441.15     87.92 o
  -5  19  15      233.71      190.34     17.36 o
  -4  19  15       31.33       42.53     14.50 <
  -3  19  15      216.18      210.56     15.83 o
  -2  19  15      372.21      339.11     17.93 o
  -1  19  15       11.24       25.75     18.50 <
   0  19  15      247.06      179.47     18.31 o
   1  19  15       49.80       45.96     23.08 <
   2  19  15      229.25      250.61     22.89 o
  -4  20  15     1236.37     1081.41     18.50 o
  -3  20  15      261.92      259.96     15.07 o
  -2  20  15      280.25      250.04     14.69 o
  -1  20  15        3.03       25.75     31.09 <
   0  20  15       51.91       33.00     16.78 <
   1  20  15      189.10      149.91     17.55 o
   2  20  15       56.26      130.27     50.54 <
  -3  21  15       54.22       45.20     17.36 <
  -2  21  15      424.13      356.85     15.83 o
  -1  21  15     1429.10     1324.78     19.07 o
   0  21  15      118.94       97.08     14.88 o
   1  21  15      493.07      416.93     17.17 o
  -2  22  15      533.98      559.21     20.60 o
  -1  22  15       84.13       87.73     13.16 o
   0  22  15      849.11      665.63     23.08 o
  -7   0  16      188.06      197.97     23.65 o
  -5   0  16     1046.86     1205.96     36.62 o
  -4   0  16      421.96      472.62     34.52 o
  -3   0  16      308.70      290.67     42.34 o
  -2   0  16       13.47       44.82     37.19 <
  -1   0  16     4429.64     5817.31     66.18 o
   0   0  16     1816.90     2209.93     41.58 o
   1   0  16     4435.16     5618.58     51.31 o
   2   0  16     4898.24     5643.94     64.08 o
   3   0  16     6300.63     7398.43     56.84 o
   4   0  16        0.93      -11.82     23.27 <
   5   0  16      332.60      367.15     20.03 o
  -7   1  16      283.34      215.90     16.59 o
  -5   1  16      347.45      360.09     26.70 o
  -4   1  16      232.31      265.49     23.27 o
  -3   1  16      215.08      119.01     27.66 o
  -2   1  16       33.32       32.04     20.03 <
  -1   1  16     1987.17     2308.54     25.75 o
   0   1  16        8.48       16.21     18.31 <
   1   1  16      512.86      579.23     25.37 o
   2   1  16      103.28      162.50     20.03 o
   3   1  16      588.99      654.38     22.51 o
   4   1  16       47.37       48.63     16.40 <
   5   1  16       97.72       67.14     12.78 o
  -7   2  16        9.59       18.31     18.69 <
  -6   2  16       51.88       19.26     19.84 <
  -5   2  16        1.54       10.68     24.99 <
  -4   2  16     1199.17     1401.26     32.61 o
  -3   2  16       33.92       63.32     27.85 <
  -2   2  16     3670.96     3799.44     30.33 o
  -1   2  16      541.57      683.18     21.93 o
   0   2  16      139.95      151.44     18.50 o
   1   2  16     1873.67     2180.94     29.18 o
   2   2  16     7622.65     9082.15     38.72 o
   3   2  16       18.50       -8.58     28.61 <
   4   2  16       60.10       89.83     16.97 o
   5   2  16       94.98       76.86     12.97 o
  -7   3  16       13.86       -0.95     22.89 <
  -6   3  16      402.76      397.66     21.74 o
  -5   3  16      859.61      978.99     30.71 o
  -4   3  16      450.18      575.80     24.22 o
  -3   3  16       74.63       56.45     28.61 <
  -2   3  16       33.32       26.13     22.51 <
  -1   3  16     1900.39     2112.66     23.27 o
   0   3  16     2101.88     2403.71     23.84 o
   1   3  16        1.08        5.34     20.03 <
   2   3  16       26.56       43.68     19.64 <
   3   3  16     1009.35      987.58     20.60 o
   4   3  16       33.08       34.33     14.11 <
   5   3  16       18.35       36.43     14.50 <
  -7   4  16       58.14       64.47     22.89 <
  -6   4  16      132.77      100.70     19.84 o
  -5   4  16     1154.32     1407.55     24.79 o
  -4   4  16      829.49      849.11     22.89 o
  -3   4  16     1138.36     1287.01     39.29 o
  -2   4  16      113.30       93.84     22.89 o
  -1   4  16       72.03       53.98     17.17 o
   0   4  16       69.94       88.31     18.12 o
   1   4  16      798.29      992.73     23.08 o
   2   4  16       89.92      117.87     19.64 o
   3   4  16        1.63       11.25     21.74 <
   4   4  16      573.74      498.17     17.74 o
   5   4  16       54.96       29.75     13.92 <
  -7   5  16       74.53       49.78     16.02 o
  -6   5  16       27.26        9.35     17.36 <
  -5   5  16        2.37       -5.72     24.60 <
  -4   5  16      572.14      648.08     21.36 o
  -3   5  16      220.06      268.16     32.23 o
  -2   5  16     2705.89     3115.69     36.24 o
  -1   5  16      774.00      901.18     20.41 o
   0   5  16     3692.66     4344.15     29.75 o
   1   5  16      142.59      161.74     20.41 o
   2   5  16     5927.87     6731.27     31.66 o
   3   5  16       17.16       16.02     19.26 <
   4   5  16     1176.46     1185.93     18.31 o
   5   5  16       74.03       83.73     13.16 o
  -7   6  16        9.39       -9.15     24.99 <
  -6   6  16      130.52      141.90     16.21 o
  -5   6  16       86.19       95.17     16.97 o
  -4   6  16       82.81      128.93     19.45 o
  -3   6  16       43.51       36.43     24.79 <
  -2   6  16     2753.11     2966.35     35.86 o
  -1   6  16     1121.47     1209.96     21.74 o
   0   6  16     4901.83     5573.57     30.33 o
   1   6  16      450.96      521.06     21.36 o
   2   6  16     1411.11     1325.73     22.51 o
   3   6  16      397.65      392.89     20.22 o
   4   6  16      897.00      871.81     21.55 o
   5   6  16       28.17       19.07     15.26 <
  -7   7  16        4.47       18.12     23.08 <
  -6   7  16      281.55      292.76     16.21 o
  -5   7  16     1019.24     1236.28     20.41 o
  -4   7  16      604.72      736.77     21.36 o
  -3   7  16      118.93      159.83     25.94 o
  -2   7  16      636.45      643.13     28.80 o
  -1   7  16        0.17       -4.01     22.89 <
   0   7  16        5.25        7.25     18.31 <
   1   7  16      251.28      279.03     20.60 o
   2   7  16       19.18       26.89     19.84 <
   3   7  16        4.54       25.56     17.93 <
   4   7  16      533.47      541.47     17.17 o
   5   7  16      334.51      300.77     23.27 o
  -7   8  16       16.66        3.62     22.89 <
  -6   8  16        6.22        7.25     18.31 <
  -5   8  16     1961.91     2344.97     23.08 o
  -4   8  16      174.59      164.79     17.55 o
  -3   8  16      564.00      618.90     21.17 o
  -2   8  16     1604.35     1828.48     32.23 o
  -1   8  16        5.67        7.63     23.46 <
   0   8  16     3812.54     4342.62     28.04 o
   1   8  16      625.38      634.54     21.74 o
   2   8  16      117.10      116.91     20.03 o
   3   8  16       68.56       72.86     17.55 o
   4   8  16       30.83       18.88     14.30 <
  -7   9  16      528.13      456.98     24.41 o
  -6   9  16        4.08        9.54     13.92 <
  -5   9  16     1527.03     1509.97     19.45 o
  -4   9  16      240.27      219.72     17.55 o
  -3   9  16      635.29      555.39     19.64 o
  -2   9  16      143.90      183.86     22.51 o
  -1   9  16     3085.19     3557.03     37.00 o
   0   9  16      526.75      569.51     22.31 o
   1   9  16      309.45      263.01     23.46 o
   2   9  16       24.54       11.82     26.89 <
   3   9  16     1667.66     1805.41     28.04 o
   4   9  16       32.97       17.93     15.45 <
  -7  10  16      631.45      511.14     23.27 o
  -6  10  16       21.29       63.89     13.92 o
  -5  10  16      265.16      238.03     13.92 o
  -4  10  16       28.16       33.38     16.40 <
  -3  10  16      173.04      213.80     19.07 o
  -2  10  16       15.52       15.64     18.50 <
  -1  10  16      488.76      582.28     24.79 o
   0  10  16     1955.29     1972.10     25.56 o
   1  10  16      560.83      529.45     23.65 o
   2  10  16        1.67      -14.88     28.42 <
   3  10  16     1479.74     1544.30     25.94 o
   4  10  16      313.61      273.50     16.97 o
  -6  11  16      254.03      159.64     16.02 o
  -5  11  16       90.06       71.14     14.11 o
  -4  11  16       16.90        4.96     19.84 <
  -3  11  16        3.82       27.85     23.65 <
  -2  11  16      113.27      150.48     19.84 o
  -1  11  16     2919.24     3365.35     36.43 o
   0  11  16      628.59      619.67     22.12 o
   1  11  16      289.04      311.26     22.31 o
   2  11  16      313.39      324.04     23.27 o
   3  11  16     1647.27     1537.63     25.18 o
   4  11  16      258.68      222.00     16.59 o
  -6  12  16       90.73       67.52     14.50 o
  -5  12  16      991.39     1084.65     18.31 o
  -4  12  16       23.44       36.43     18.50 <
  -3  12  16     4449.80     4844.04     35.86 o
  -2  12  16       73.48       88.50     22.31 o
  -1  12  16     2896.84     3440.11     36.43 o
   0  12  16      183.70      197.40     20.03 o
   1  12  16       16.97        5.15     21.93 <
   2  12  16      235.08      139.23     22.51 o
   3  12  16      300.51      269.11     21.74 o
   4  12  16      244.85      173.94     17.74 o
  -6  13  16       86.21       96.32     13.54 o
  -5  13  16     1345.94     1225.41     16.78 o
  -4  13  16        8.08       17.93     23.27 <
  -3  13  16     1118.66     1119.75     23.08 o
  -2  13  16       14.23       32.04     21.93 <
  -1  13  16     2233.03     2301.10     25.75 o
   0  13  16      620.47      598.31     23.46 o
   1  13  16     1675.96     1617.73     23.65 o
   2  13  16      164.39      125.69     22.12 o
   3  13  16      524.67      434.85     22.31 o
   4  13  16       43.04       18.50     23.27 <
  -6  14  16      232.92      229.06     18.88 o
  -5  14  16      194.17      168.22     12.78 o
  -4  14  16       70.44       44.06     15.64 <
  -3  14  16        5.77       22.12     23.84 <
  -2  14  16      172.08      174.32     18.69 o
  -1  14  16       51.52       46.73     16.40 <
   0  14  16        4.44       20.41     20.79 <
   1  14  16      227.37      232.11     21.36 o
   2  14  16      137.57       73.24     25.37 <
   3  14  16      261.11      219.52     19.07 o
  -5  15  16      361.03      313.17     14.69 o
  -4  15  16      110.33       80.49     15.45 o
  -3  15  16      317.43      366.57     17.93 o
  -2  15  16       21.32       24.60     18.69 <
  -1  15  16       52.60       58.36     16.40 o
   0  15  16      437.66      403.38     19.07 o
   1  15  16        6.18       19.64     20.98 <
   2  15  16      139.09       70.00     20.98 o
  -5  16  16       57.37       57.60     12.97 o
  -4  16  16      876.88      918.34     17.17 o
  -3  16  16       44.46       37.00     16.78 <
  -2  16  16      404.98      370.20     18.88 o
  -1  16  16      877.79      934.94     24.22 o
   0  16  16       42.37       57.03     20.41 <
   1  16  16      204.63      160.40     24.03 o
   2  16  16      128.81       86.21     26.13 o
   3  16  16      222.56      185.38     17.74 o
  -5  17  16       53.32       51.50     16.97 o
  -4  17  16      762.72      702.44     15.64 o
  -3  17  16     1155.06     1069.02     17.36 o
  -2  17  16     1150.66     1127.00     20.98 o
  -1  17  16        3.00        1.91     14.11 <
   0  17  16       38.35       15.26     20.41 <
   1  17  16       50.12       55.12     21.55 <
   2  17  16      561.19      487.49     30.13 o
  -4  18  16       95.11       57.22     11.44 o
  -3  18  16      136.88      157.54     13.73 o
  -2  18  16      472.69      601.36     21.36 o
  -1  18  16      127.29      116.91     17.36 o
   0  18  16      227.37      198.55     24.60 o
   1  18  16      172.31      123.21     17.74 o
   2  18  16      303.81      234.59     26.13 o
  -4  19  16     2337.39     2057.54     20.60 o
  -3  19  16       22.44        6.10     12.59 <
  -2  19  16     2627.82     2345.16     20.60 o
  -1  19  16      549.91      563.97     20.79 o
   0  19  16      702.90      634.35     24.60 o
   1  19  16      296.08      227.92     16.40 o
  -3  20  16      111.26      120.73     17.74 o
  -2  20  16      219.26      174.90     15.83 o
  -1  20  16       12.29       20.60     15.83 <
   0  20  16       87.76       57.79     19.84 <
  -7   1  17       53.64       43.49     17.36 <
  -6   1  17      569.86      536.89     24.22 o
  -5   1  17        0.60       12.59     29.56 <
  -4   1  17      474.94      477.19     27.46 o
  -3   1  17       40.82       50.35     27.66 <
  -2   1  17      809.10      907.66     22.51 o
  -1   1  17       28.52       36.62     19.26 <
   0   1  17     1543.16     1890.09     27.66 o
   1   1  17      278.09      265.68     20.22 o
   2   1  17      537.71      602.12     22.89 o
   3   1  17       20.16       21.74     16.97 <
   4   1  17     1670.21     1767.83     20.60 o
  -7   2  17       42.03       70.19     17.36 o
  -6   2  17       16.72       23.08     26.32 <
  -5   2  17      549.36      627.87     27.27 o
  -4   2  17      388.20      265.30     26.51 o
  -3   2  17      310.90      283.80     27.66 o
  -2   2  17      293.88      411.97     23.46 o
  -1   2  17      132.61      148.77     18.12 o
   0   2  17       18.12       15.26     19.84 <
   1   2  17       65.62       52.26     19.64 <
   2   2  17     3516.31     4197.67     32.04 o
   3   2  17        4.21       -2.48     17.17 <
   4   2  17      378.53      305.73     15.45 o
  -7   3  17      157.34      139.99     17.55 o
  -6   3  17     1100.85     1082.75     25.94 o
  -5   3  17       51.72       56.26     20.60 <
  -4   3  17       84.08       96.32     23.08 o
  -3   3  17      126.61       86.78     29.75 <
  -2   3  17      293.73      291.43     20.98 o
  -1   3  17      200.12      200.64     17.74 o
   0   3  17      223.89      271.02     20.22 o
   1   3  17      836.98     1022.67     22.70 o
   2   3  17      856.92      928.07     20.98 o
   3   3  17      243.43      247.18     16.02 o
   4   3  17      813.40      924.83     24.41 o
  -7   4  17      966.19      835.19     24.22 o
  -6   4  17      745.17      709.88     20.79 o
  -5   4  17      969.03     1229.61     29.37 o
  -4   4  17       16.14        3.43     22.31 <
  -3   4  17      163.37      148.58     29.94 o
  -2   4  17      675.97      774.15     27.85 o
  -1   4  17       19.16       13.35     17.74 <
   0   4  17       53.86       60.08     19.07 o
   1   4  17      158.38      168.79     19.84 o
   2   4  17      891.93      975.94     20.60 o
   3   4  17      827.64      824.70     17.93 o
   4   4  17       75.31       56.07     12.40 o
  -7   5  17       12.43        9.92     31.66 <
  -6   5  17       45.25       20.60     16.78 <
  -5   5  17      302.36      272.55     19.07 o
  -4   5  17      132.13      152.58     22.31 o
  -3   5  17       62.39        5.34     29.94 <
  -2   5  17      556.73      604.03     26.70 o
  -1   5  17       20.64       28.99     18.12 <
   0   5  17        6.59       22.89     19.84 <
   1   5  17       70.87       45.77     18.69 <
   2   5  17      398.95      370.39     18.50 o
   3   5  17        0.11        0.38     16.40 <
   4   5  17      187.85      150.86     13.73 o
  -7   6  17       47.73       60.46     31.47 <
  -6   6  17        0.67        5.53     16.97 <
  -5   6  17     1507.03     1655.88     20.98 o
  -4   6  17        9.80        3.62     20.60 <
  -3   6  17      975.39     1089.80     37.00 o
  -2   6  17      389.57      377.83     27.46 o
  -1   6  17     2492.68     2821.78     27.46 o
   0   6  17     1241.59     1337.75     20.98 o
   1   6  17     2287.44     2463.60     28.23 o
   2   6  17     1094.86     1099.53     20.22 o
   3   6  17     1327.00     1156.94     23.84 o
   4   6  17       11.57        0.95     12.59 <
  -7   7  17       18.51        2.86     28.80 <
  -6   7  17      267.92      199.69     14.30 o
  -5   7  17      206.16      196.45     16.02 o
  -4   7  17      241.14      233.83     18.50 o
  -3   7  17        9.18        2.86     25.37 <
  -2   7  17      581.98      648.66     26.51 o
  -1   7  17     1577.22     1967.33     28.61 o
   0   7  17      100.72      155.82     19.45 o
   1   7  17      119.17       87.73     20.60 o
   2   7  17       96.57       84.68     16.78 o
   3   7  17       91.19       34.14     15.45 <
   4   7  17        2.21       28.80     14.30 <
  -7   8  17     1043.41      811.92     34.52 o
  -6   8  17      260.48      225.82     13.35 o
  -5   8  17     3042.05     3324.34     24.03 o
  -4   8  17      281.70      238.60     18.31 o
  -3   8  17     1687.52     1868.35     27.27 o
  -2   8  17       51.26       18.50     25.56 <
  -1   8  17     6311.83     7312.03     71.90 o
   0   8  17      164.37      125.31     17.55 o
   1   8  17      692.11      724.18     23.08 o
   2   8  17      186.82      152.01     16.78 o
   3   8  17      377.35      236.69     16.59 o
   4   8  17        6.49      -13.35     16.21 <
  -6   9  17       34.76       12.40     12.02 <
  -5   9  17      872.79      836.52     16.97 o
  -4   9  17       96.63      127.40     17.55 o
  -3   9  17      561.35      488.45     19.84 o
  -2   9  17      323.06      371.72     26.89 o
  -1   9  17     3172.73     3409.41     36.62 o
   0   9  17      511.71      503.71     20.41 o
   1   9  17      342.70      309.55     21.55 o
   2   9  17      173.54      109.09     17.74 o
   3   9  17      385.39      305.54     15.64 o
   4   9  17      520.05      427.42     18.88 o
  -6  10  17       50.68        7.44     13.35 <
  -5  10  17      298.94      269.88     14.30 o
  -4  10  17      153.59      194.73     16.21 o
  -3  10  17       94.61       57.22     17.55 o
  -2  10  17        0.74       21.93     24.79 <
  -1  10  17       46.18       48.25     25.18 <
   0  10  17      163.40      116.91     17.17 o
   1  10  17      660.22      556.73     19.84 o
   2  10  17        0.43       10.30     23.27 <
   3  10  17       53.85       29.37     13.92 <
  -6  11  17      174.99      114.05     13.54 o
  -5  11  17      460.30      406.24     17.55 o
  -4  11  17     2275.03     2463.41     26.51 o
  -3  11  17      228.56      211.90     20.22 o
  -2  11  17     2303.74     2528.64     39.67 o
  -1  11  17       72.32       77.05     21.17 o
   0  11  17     2779.20     3048.55     29.94 o
   1  11  17        6.78        3.62     19.26 <
   2  11  17      653.64      548.34     18.88 o
   3  11  17        0.13       -1.14     14.88 <
  -6  12  17      424.55      341.21     29.37 o
  -5  12  17        0.45        1.34     14.88 <
  -4  12  17      161.69      169.36     16.78 o
  -3  12  17      131.36      148.38     20.22 o
  -2  12  17      749.34      857.12     33.19 o
  -1  12  17      701.77      672.31     22.89 o
   0  12  17        0.23        2.86     18.88 <
   1  12  17       23.86       36.43     18.69 <
   2  12  17        4.65       -2.48     18.69 <
   3  12  17      173.28       97.08     16.02 o
  -5  13  17      465.24      392.51     13.92 o
  -4  13  17      154.98      145.14     16.02 o
  -3  13  17      162.01      129.31     17.17 o
  -2  13  17      524.98      561.88     19.64 o
  -1  13  17       68.63       63.32     20.03 o
   0  13  17      281.90      307.83     20.98 o
   1  13  17       44.86       40.43     18.88 <
   2  13  17       93.41       56.07     18.50 o
   3  13  17      290.56      213.23     17.74 o
  -5  14  17      193.55      135.80     13.92 o
  -4  14  17      181.14      177.37     15.64 o
  -3  14  17      226.93      168.22     16.59 o
  -2  14  17       12.54       12.59     16.02 <
  -1  14  17      395.89      385.84     18.31 o
   0  14  17      380.51      345.79     17.93 o
   1  14  17      122.28      119.78     17.74 o
   2  14  17      255.88      149.34     18.31 o
  -5  15  17        4.79        5.53     22.89 <
  -4  15  17      134.57      119.20     16.02 o
  -3  15  17       74.37       94.41     15.83 o
  -2  15  17      401.86      388.89     17.93 o
  -1  15  17        1.89       28.23     16.02 <
   0  15  17       34.33       24.03     18.69 <
   1  15  17       53.80       29.56     16.78 <
   2  15  17       57.07       43.29     21.55 <
  -4  16  17      154.83      137.51     15.45 o
  -3  16  17     1340.08     1185.17     20.60 o
  -2  16  17        0.11       16.97     13.16 <
  -1  16  17     1654.21     1588.74     34.52 o
   0  16  17       46.93       25.75     18.50 <
   1  16  17     1689.33     1611.82     26.13 o
   2  16  17       15.01        8.58     23.46 <
  -4  17  17      240.04      189.58     14.50 o
  -3  17  17     1323.98     1298.65     20.41 o
  -2  17  17      459.89      461.75     16.21 o
  -1  17  17       84.95       59.51     17.55 o
   0  17  17      254.09      157.73     27.08 o
   1  17  17       97.44       93.26     19.84 o
  -3  18  17       40.13       13.35     12.78 <
  -2  18  17      389.46      277.31     13.54 o
  -1  18  17      190.07      194.73     21.55 o
   0  18  17        0.13        1.34     24.60 <
   1  18  17       88.94       55.69     21.17 <
  -2  19  17       25.84        3.43     17.74 <
  -1  19  17      144.73      122.25     35.09 o
   0  19  17       12.94       51.69     20.03 <
  -7   0  18      123.58      104.71     25.18 o
  -6   0  18        4.97      -11.06     31.66 <
  -5   0  18     2807.41     3376.22     59.70 o
  -4   0  18      506.84      651.71     45.96 o
  -3   0  18      201.10      111.77     34.14 o
  -2   0  18      360.12      332.05     27.27 o
  -1   0  18     1053.31     1231.13     28.61 o
   0   0  18     1466.52     1750.29     38.15 o
   1   0  18       60.04       49.97     27.27 <
   2   0  18        6.91        8.39     24.79 <
   3   0  18      612.64      576.56     24.99 o
   4   0  18       10.51        3.05     15.83 <
  -7   1  18      306.93      257.48     18.50 o
  -6   1  18       90.01       85.06     16.21 o
  -5   1  18      839.64     1028.96     27.66 o
  -4   1  18        3.26        7.63     27.66 <
  -3   1  18     2096.71     2261.81     37.57 o
  -2   1  18      136.92      152.58     19.45 o
  -1   1  18      222.03      248.90     18.88 o
   0   1  18      560.60      663.53     23.27 o
   1   1  18       51.49       78.39     20.03 o
   2   1  18      300.43      310.69     19.07 o
   3   1  18       65.76       82.01     14.88 o
   4   1  18       13.95       18.31     12.59 <
  -7   2  18        2.90        4.20     16.97 <
  -6   2  18      298.00      310.12     17.17 o
  -5   2  18      434.53      464.03     24.79 o
  -4   2  18       39.47       67.52     20.41 o
  -3   2  18      626.54      689.28     29.56 o
  -2   2  18       23.49       54.17     23.46 <
  -1   2  18       70.19       58.55     16.59 o
   0   2  18     3847.10     4984.80     33.00 o
   1   2  18      130.65      123.78     18.12 o
   2   2  18      961.73     1124.71     25.18 o
   3   2  18        2.28       21.55     17.36 <
   4   2  18       14.39        9.35     12.78 <
  -6   3  18      149.93      127.60     18.31 o
  -5   3  18       48.88       42.91     22.31 <
  -4   3  18      120.42      115.01     20.60 o
  -3   3  18      420.97      547.76     29.37 o
  -2   3  18      157.52      230.40     24.41 o
  -1   3  18        2.11        5.72     24.03 <
   0   3  18       53.53       52.07     21.74 <
   1   3  18      186.99      253.47     18.50 o
   2   3  18       16.50       20.22     15.07 <
   3   3  18      224.20      175.66     15.45 o
   4   3  18       17.91       -1.14     12.40 <
  -6   4  18       24.44       12.02     17.17 <
  -5   4  18     1063.29     1236.09     27.08 o
  -4   4  18        2.26        4.77     27.66 <
  -3   4  18     1135.68     1183.26     32.61 o
  -2   4  18      170.54      191.49     24.22 o
  -1   4  18       17.32       24.60     20.22 <
   0   4  18     2218.21     2596.15     25.56 o
   1   4  18      464.32      449.73     18.88 o
   2   4  18      330.50      336.06     16.78 o
   3   4  18        2.62       19.64     12.97 <
   4   4  18        8.47       11.63     14.88 <
  -6   5  18      370.89      324.61     18.69 o
  -5   5  18      118.80      142.28     18.12 o
  -4   5  18      817.34      883.25     23.46 o
  -3   5  18       65.90       44.82     20.22 <
  -2   5  18       42.26       53.21     29.18 <
  -1   5  18      129.06      159.45     20.79 o
   0   5  18       32.43       21.55     18.31 <
   1   5  18       21.82       17.74     15.83 <
   2   5  18       58.23       31.47     17.55 <
   3   5  18       12.71        0.19     19.26 <
   4   5  18       78.16       24.79     18.69 <
  -6   6  18        6.63       16.78     12.78 <
  -5   6  18      317.56      303.44     15.64 o
  -4   6  18      719.73      974.80     23.27 o
  -3   6  18      704.49      812.68     23.27 o
  -2   6  18       19.98        9.15     27.08 <
  -1   6  18      546.15      586.10     22.89 o
   0   6  18      230.09      332.62     21.74 o
   1   6  18        9.09       13.92     16.78 <
   2   6  18     1027.24     1195.85     21.17 o
   3   6  18      141.48      155.82     13.73 o
  -6   7  18        2.33        1.14     17.93 <
  -5   7  18     1750.14     1885.70     27.27 o
  -4   7  18     1212.20     1340.61     27.46 o
  -3   7  18      226.92      194.54     20.60 o
  -2   7  18       43.04       40.62     24.03 <
  -1   7  18      125.23      148.00     20.79 o
   0   7  18      276.20      312.41     20.98 o
   1   7  18      450.54      424.17     17.74 o
   2   7  18       93.38       66.18     17.17 o
   3   7  18      127.76       94.03     13.35 o
  -6   8  18      210.29      137.70     12.78 o
  -5   8  18      377.04      381.83     14.88 o
  -4   8  18        7.41        6.10     17.74 <
  -3   8  18        3.21       -3.43     26.32 <
  -2   8  18       85.56       79.15     24.03 o
  -1   8  18      619.37      660.48     25.75 o
   0   8  18       80.68      114.44     23.08 o
   1   8  18      163.64      172.42     18.88 o
   2   8  18      308.05      240.12     16.97 o
   3   8  18       11.69        3.62     13.92 <
  -6   9  18       89.48       46.16     28.04 <
  -5   9  18        1.69        8.58     11.44 <
  -4   9  18       21.30       12.21     15.26 <
  -3   9  18       51.94       10.87     21.36 <
  -2   9  18      174.26      197.40     29.94 o
  -1   9  18      154.52      125.12     24.22 o
   0   9  18      483.28      478.15     24.79 o
   1   9  18        2.10        6.48     18.31 <
   2   9  18      103.81       56.65     15.64 o
   3   9  18        3.93        4.20     13.35 <
  -5  10  18       20.24        7.63     13.35 <
  -4  10  18      143.88      147.81     13.73 o
  -3  10  18      146.41      130.27     18.50 o
  -2  10  18     1460.42     1420.33     28.04 o
  -1  10  18       94.82       67.14     23.08 <
   0  10  18      131.99       82.77     26.70 o
   1  10  18     1054.23     1007.98     24.79 o
   2  10  18      159.08      126.07     15.07 o
   3  10  18      658.52      533.27     19.45 o
  -5  11  18        2.38       10.87     12.02 <
  -4  11  18       11.53       40.62     15.83 <
  -3  11  18      460.27      499.13     22.89 o
  -2  11  18       93.56       85.44     22.51 o
  -1  11  18      185.16      205.60     18.69 o
   0  11  18       32.42       33.76     17.74 <
   1  11  18      589.71      592.01     19.26 o
   2  11  18       79.20       49.40     14.11 o
  -5  12  18      233.88      261.68     15.45 o
  -4  12  18       10.60       13.54     14.30 <
  -3  12  18      629.44      567.41     23.08 o
  -2  12  18       25.81       43.29     23.46 <
  -1  12  18      227.97      225.06     22.51 o
   0  12  18       67.48       56.07     20.41 <
   1  12  18     1698.77     1653.59     24.41 o
   2  12  18       62.06       37.19     13.73 <
  -5  13  18       86.77       57.03     15.45 o
  -4  13  18        0.61        3.24     14.88 <
  -3  13  18        3.88       14.11     17.74 <
  -2  13  18       16.45       33.57     18.12 <
  -1  13  18        8.52       20.60     17.36 <
   0  13  18        3.80        9.15     19.07 <
   1  13  18      619.28      624.05     20.79 o
   2  13  18       60.11       12.59     12.78 <
  -4  14  18       87.41       51.11     14.30 o
  -3  14  18       42.37       41.96     16.02 <
  -2  14  18       31.10        1.72     20.22 <
  -1  14  18        3.78        5.34     14.50 <
   0  14  18       30.02       11.06     13.92 <
   1  14  18       38.84       26.51     16.21 <
  -4  15  18      580.05      528.69     16.21 o
  -3  15  18       27.21       14.11     18.50 <
  -2  15  18       34.69       41.96     19.07 <
  -1  15  18      653.24      538.61     18.31 o
   0  15  18      147.46       90.40     16.40 o
   1  15  18        0.53       24.79     26.70 <
  -3  16  18      204.07      190.34     17.36 o
  -2  16  18        5.25       -6.29     23.08 <
  -1  16  18      112.71       86.40     16.02 o
   0  16  18       18.09       31.66     21.74 <
  -2  17  18        1.93       10.68     16.78 <
  -1  17  18        2.31        9.15     21.93 <
   0  17  18      316.02      283.42     23.08 o
  -6   1  19      127.20       84.87     13.92 o
  -5   1  19       15.44       24.79     16.59 <
  -4   1  19       88.47       42.91     21.74 <
  -3   1  19      948.87     1031.06     27.85 o
  -2   1  19      668.21      485.97     27.85 o
  -1   1  19      519.23      480.44     19.07 o
   0   1  19      109.13       60.84     18.69 o
   1   1  19      464.17      400.71     19.07 o
   2   1  19       11.89       72.09     15.07 o
   3   1  19       31.83       32.80     12.02 <
  -6   2  19       63.65       54.17     13.35 o
  -5   2  19       61.26       44.44     18.69 <
  -4   2  19       25.45       56.65     21.36 <
  -3   2  19      121.75       77.63     19.26 o
  -2   2  19      225.85      181.00     25.37 o
  -1   2  19        0.66        8.20     26.70 <
   0   2  19      265.34      223.72     19.84 o
   1   2  19        0.35       -2.86     18.88 <
   2   2  19     1322.90     1591.41     24.41 o
   3   2  19       75.82       69.04     14.30 o
  -6   3  19       84.33       95.74     13.54 o
  -5   3  19      141.75      157.35     18.69 o
  -4   3  19       73.53       64.66     17.93 o
  -3   3  19        5.46        1.91     21.74 <
  -2   3  19        7.26       12.02     24.22 <
  -1   3  19      495.25      477.00     17.55 o
   0   3  19      105.57       94.60     19.26 o
   1   3  19      974.86      975.37     18.50 o
   2   3  19       15.19       23.46     14.50 <
   3   3  19      218.73      201.02     14.88 o
  -6   4  19      209.13      197.02     13.54 o
  -5   4  19        7.91       21.74     14.69 <
  -4   4  19        0.68      -10.49     19.64 <
  -3   4  19       57.54       47.30     17.74 <
  -2   4  19      173.30      183.10     25.94 o
  -1   4  19       85.84       62.18     16.40 o
   0   4  19     2908.58     3036.73     28.04 o
   1   4  19      121.80       70.38     15.26 o
   2   4  19       14.24        6.29     16.40 <
   3   4  19      116.03      140.95     13.73 o
  -6   5  19       45.02       56.26     16.78 o
  -5   5  19      954.96      970.03     22.31 o
  -4   5  19        0.65       -8.01     16.78 <
  -3   5  19     2271.42     2794.89     28.61 o
  -2   5  19      114.30       85.64     25.18 o
  -1   5  19       22.10       40.43     21.36 <
   0   5  19       12.01       22.89     16.40 <
   1   5  19      492.21      537.27     18.69 o
   2   5  19       10.45        6.87     13.73 <
   3   5  19      428.79      419.02     18.88 o
  -5   6  19       94.88       95.74     14.50 o
  -4   6  19       29.70       20.22     16.59 <
  -3   6  19      145.26      140.95     17.74 o
  -2   6  19       15.96       50.92     34.71 <
  -1   6  19      504.24      439.62     22.31 o
   0   6  19      343.33      380.31     22.70 o
   1   6  19      290.85      208.08     17.17 o
   2   6  19       49.89       41.77     13.92 <
   3   6  19      280.02      242.22     16.40 o
  -5   7  19        1.69        8.77     16.02 <
  -4   7  19        2.16       -0.38     16.21 <
  -3   7  19      254.18      306.30     17.93 o
  -2   7  19      277.28      208.84     24.41 o
  -1   7  19      832.63      832.13     24.03 o
   0   7  19       12.88       12.40     20.60 <
   1   7  19      878.62      844.91     16.78 o
   2   7  19       83.40       49.02     15.83 o
  -5   8  19       17.29        1.91     12.78 <
  -4   8  19       61.51       75.53     13.54 o
  -3   8  19       32.32       31.09     15.83 <
  -2   8  19      155.10      156.39     25.18 o
  -1   8  19       57.31       57.22     20.41 <
   0   8  19     1090.61     1061.77     28.42 o
   1   8  19       79.04       40.82     15.45 <
   2   8  19       22.39       13.54     14.11 <
  -5   9  19     1197.21     1078.17     23.65 o
  -4   9  19        5.34       26.70     13.92 <
  -3   9  19      266.78      269.11     17.36 o
  -2   9  19        2.49        4.20     19.64 <
  -1   9  19      231.51      197.02     20.60 o
   0   9  19      282.26      288.38     24.60 o
   1   9  19      104.25      139.04     15.07 o
   2   9  19      232.91      202.55     15.26 o
  -5  10  19      297.33      223.34     17.17 o
  -4  10  19      289.67      355.89     18.12 o
  -3  10  19      130.60      111.38     18.69 o
  -2  10  19     1462.76     1369.22     21.55 o
  -1  10  19      390.51      444.01     26.32 o
   0  10  19     1525.46     1466.49     28.61 o
   1  10  19       41.83       40.05     16.40 <
   2  10  19      449.71      404.53     18.50 o
  -4  11  19      652.25      553.29     18.50 o
  -3  11  19      289.96      277.51     18.31 o
  -2  11  19      397.87      518.77     24.22 o
  -1  11  19      140.56      113.48     16.40 o
   0  11  19       47.55       67.14     18.12 o
   1  11  19      720.67      661.24     17.93 o
  -4  12  19       61.65       63.51     13.92 o
  -3  12  19       17.39       -1.14     16.21 <
  -2  12  19       19.57       -6.68     16.02 <
  -1  12  19        0.12       34.71     22.31 <
   0  12  19       53.22       28.23     14.30 <
   1  12  19       33.40       27.08     15.07 <
  -4  13  19       55.03       40.24     12.97 o
  -3  13  19        1.30        2.10     14.88 <
  -2  13  19        0.24        2.29     18.12 <
  -1  13  19      862.25      579.23     20.79 o
   0  13  19        0.82       17.93     16.40 <
  -3  14  19      181.82      157.54     16.21 o
  -2  14  19      759.09      647.51     19.84 o
  -1  14  19      149.32      147.05     20.22 o
   0  14  19     1734.22     1326.49     34.90 o
  -2  15  19      113.67       36.62     27.85 <
  -1  15  19      292.81      271.78     28.04 o
  -5   0  20      515.22      504.09     23.65 o
  -4   0  20       79.97       72.09     22.89 o
  -3   0  20        4.19       -4.58     24.79 <
  -2   0  20     6211.31     6236.53     72.28 o
  -1   0  20        9.04       48.25     30.52 <
   0   0  20      786.33      798.76     37.57 o
   1   0  20      821.61      796.47     25.75 o
   2   0  20      447.33      338.35     19.07 o
  -5   1  20      108.15      107.95     14.69 o
  -4   1  20       98.41       61.22     16.02 o
  -3   1  20     1521.06     1690.40     24.03 o
  -2   1  20      512.18      407.01     23.84 o
  -1   1  20     1617.79     1720.34     32.23 o
   0   1  20      855.03      810.39     21.74 o
   1   1  20      484.96      481.39     16.40 o
   2   1  20      116.66      103.37     12.59 o
  -5   2  20        1.49       12.78     17.93 <
  -4   2  20       81.48       80.49     15.64 o
  -3   2  20      633.54      547.76     17.17 o
  -2   2  20      182.98      151.63     23.08 o
  -1   2  20      383.75      323.47     31.28 o
   0   2  20       43.94       18.69     21.93 <
   1   2  20       23.45        6.48     13.92 <
   2   2  20      236.07      224.10     15.07 o
  -5   3  20        5.15        4.58     13.35 <
  -4   3  20      145.01      154.68     18.12 o
  -3   3  20      641.43      628.63     18.69 o
  -2   3  20        8.98       18.88     28.04 <
  -1   3  20        9.44      -13.35     30.33 <
   0   3  20      476.04      360.47     23.46 o
   1   3  20       92.04      115.77     14.30 o
   2   3  20      438.27      434.09     16.40 o
  -5   4  20      158.33      137.32     13.54 o
  -4   4  20        2.45      -14.30     21.36 <
  -3   4  20       75.71       98.03     16.21 o
  -2   4  20     2487.64     2115.33     39.29 o
  -1   4  20        2.68       31.28     30.33 <
   0   4  20      194.94      154.30     18.12 o
   1   4  20       62.19       61.60     16.21 o
   2   4  20      215.55      153.72     16.97 o
  -5   5  20      143.22      109.09     14.88 o
  -4   5  20      345.85      316.79     18.69 o
  -3   5  20      191.59      150.10     15.26 o
  -2   5  20       11.80       11.06     21.17 <
  -1   5  20      140.83       72.48     22.12 o
   0   5  20      173.22      136.94     22.31 o
   1   5  20        0.76       -0.38     15.64 <
   2   5  20        5.74       -5.34     15.64 <
  -5   6  20      105.05      104.90     24.41 o
  -4   6  20       20.85       43.49     13.16 o
  -3   6  20      400.11      437.52     17.17 o
  -2   6  20      317.75      293.91     22.51 o
  -1   6  20       92.02       77.24     21.55 o
   0   6  20      245.59      219.91     21.36 o
   1   6  20       26.78       21.36     15.45 <
   2   6  20      171.30      160.40     15.83 o
  -4   7  20      905.67      778.54     16.40 o
  -3   7  20       32.65       25.56     13.54 <
  -2   7  20      300.45      365.05     16.40 o
  -1   7  20      124.29       87.92     20.98 o
   0   7  20      377.19      369.43     22.31 o
   1   7  20       53.19       24.22     18.12 <
  -4   8  20      422.65      354.37     12.59 o
  -3   8  20       90.11      102.42     13.54 o
  -2   8  20       79.41       84.87     14.88 o
  -1   8  20        2.79       -8.77     20.60 <
   0   8  20        4.79        1.34     15.83 <
   1   8  20       18.44       12.21     17.17 <
  -4   9  20      592.61      507.14     20.41 o
  -3   9  20       90.34       94.79     13.73 o
  -2   9  20      236.23      226.39     14.11 o
  -1   9  20      478.94      390.41     29.56 o
   0   9  20        1.10       13.16     14.50 <
   1   9  20       54.87       29.18     20.98 <
  -4  10  20       54.98       73.24     12.59 o
  -3  10  20        0.86       35.09     15.26 <
  -2  10  20      685.05      559.02     22.12 o
  -1  10  20      331.51      311.84     29.18 o
   0  10  20       12.10       26.70     13.54 <
  -3  11  20       63.91       45.39     14.11 o
  -2  11  20       42.28       52.64     15.83 o
  -1  11  20       35.03       54.36     25.75 <
   0  11  20       70.98       66.94     17.36 o
  -3  12  20      581.67      522.40     19.07 o
  -2  12  20       71.38       64.85     18.31 o
  -1  12  20      199.81      228.49     25.18 o
  -4   1  21       60.86       88.31     18.12 o
  -3   1  21     1256.88     1136.53     18.88 o
   0   1  21      190.39      211.32     17.36 o
  -4   2  21      692.63      640.84     15.64 o
  -3   2  21       18.05        3.81     19.64 <
  -2   2  21     1650.92     1369.41     19.07 o
  -1   2  21        3.16      -27.08     37.95 <
   0   2  21     1702.51     1411.94     25.18 o
   1   2  21       55.00       50.54     19.45 <
  -4   3  21      797.91      737.73     15.64 o
  -3   3  21      282.11      232.68     14.88 o
  -2   3  21     1829.32     1563.95     18.31 o
  -1   3  21       96.99        4.77     38.15 <
   0   3  21     1664.95     1789.96     38.15 o
   1   3  21      424.67      393.08     23.84 o
  -4   4  21       66.18       49.59     12.40 o
  -3   4  21      120.65      112.72     13.92 o
  -2   4  21     2366.10     2118.39     22.51 o
  -1   4  21      440.47      399.00     42.34 o
   0   4  21      247.61      153.15     22.51 o
  -3   5  21       61.08       51.88     11.63 o
  -2   5  21      344.88      293.53     16.40 o
   0   5  21      288.56      180.04     22.31 o
  -3   6  21        0.11        6.48     18.31 <
  -2   6  21      442.37      376.49     13.73 o
  -1   6  21       35.10       15.26     24.03 <
   0   6  21       20.74       27.08     20.60 <
  -3   7  21       44.00       54.93     24.99 <
  -2   7  21       89.59       24.99     16.21 <
  -1   7  21      422.55      326.52     40.82 o
   0   7  21       24.91       32.23     20.60 <
  -3   8  21      161.74      113.29     22.70 o
  -1   8  21      998.69      801.24     44.63 o
  -2   0  22     3408.64     2886.82     41.58 o
  -2   1  22      603.22      508.09     19.45 o
